# Supplementary material for: Poly[[diaqua­(1,10-phenanthroline-κ2 N,N′)(μ3-4-sulfonato­benzene-1,2-dicarboxyl­ato-κ4 O 1:O 2 ,O 2′:O 4)dysprosium(III)] dihydrate]
Source: Acta Crystallogr Sect E Struct Rep Online. 2012 Feb 4;68(Pt 3):m241. doi: 10.1107/S1600536812003613 (PMC3297213; doi:10.1107/S1600536812003613)
Supplement: Supplementary file 1 [file e-68-0m241-sup1.cif]

##############################################################################
#                                                                            #
# This CIF contains the data in a paper accepted for publication in          #
# Acta Crystallographica Section E. It conforms to the requirements of       #
# Notes for Authors for Acta Crystallographica Section E, and has been       #
# peer reviewed under the auspices of the IUCr Commission on Journals.       #
#                                                                            #
# Full details of the Crystallographic Information File format               #
# are given in the paper "The Crystallographic Information File (CIF):       #
# a New Standard Archive File for Crystallography" by S. R. Hall, F. H.      #
# Allen and I. D. Brown [Acta Cryst. (1991), A47, 655-685].                  #
#                                                                            #
# The current version of the core CIF dictionary is obtainable from          #
# ftp://ftp.iucr.org/pub/cif_core.dic.                                       #
#                                                                            #
# Software is freely available for graphical display of the structure(s)     #
# in this CIF. For information consult the CIF software page                 #
# http://www.iucr.org/resources/cif/software.                                #
#                                                                            #
# This file may be used for bona fide research purposes within the           #
# scientific community so long as proper attribution is given to the journal # 
# article from which it was obtained.                                        #
#                                                                            #
##############################################################################
data_global
_audit_creation_method     SHELXL-97
_journal_date_recd_electronic     2012-01-24
_journal_date_accepted     2012-01-27
_journal_name_full     'Acta Crystallographica, Section E'
_journal_year     2012
_journal_volume     68
_journal_issue      3
_journal_page_first     m241
_journal_page_last     m241
_journal_paper_category     QM
_journal_paper_doi     10.1107/S1600536812003613
_journal_coeditor_code     XU5457
_publ_contact_author
;
     Dr Seik Weng Ng
     Department of Chemistry
     University of Malaya
     50603 Kuala Lumpur
     Malaysia
;
_publ_contact_author_email     seikweng@um.edu.my
_publ_contact_author_fax     '03 7967 4193'
_publ_contact_author_phone     '03 7967 6778'
_publ_section_title
;\
Poly[[diaqua(1,10-phenanthroline-\k^2^<i>N</i>,<i>N</i>')(\m~3~-4-\
sulfonatobenzene-1,2-dicarboxylato-\k^4^<i>O</i>^1^:<i>O</i>^2^<i>,\
O</i>^2'^:<i>O</i>^4^)dysprosium(III)] dihydrate]
;
loop_
    _publ_author_name
    _publ_author_address
    'Zhang, Kou-Lin'
;
College of Chemistry and Chemical Engineering
Yangzhou University
Yangzhou 225002
People's Republic of China
;
    'Lin, Jian-Guo'
;
College of Chemistry and Chemical Engineering
Yangzhou University
Yangzhou 225002
People's Republic of China
;
    'Ng, Seik Weng'
;
     Department of Chemistry
     University of Malaya
     50603 Kuala Lumpur
     Malaysia
     and
     Chemistry Department
     King Abdulaziz University
     PO Box 80203 Jeddah
     Saudi Arabia
;
data_I
_audit_creation_method     SHELXL-97
_chemical_name_systematic
;
Poly[[diaqua(1,10-phenanthroline-\k^2^<i>N</i>,<i>N</i>')(\m~3~-4-
sulfonatobenzene-1,2-dicarboxylato-
\k^4^<i>O</i>^1^:<i>O</i>^2^<i>,O</i>^2'^:<i>O</i>^4^)dysprosium(III)]
dihydrate]
;
_chemical_name_common     ?
_chemical_formula_moiety     'C20 H15 Dy N2 O9 S, 2(H2 O)'
_chemical_formula_sum     'C20 H19 Dy N2 O11 S'
_chemical_formula_iupac     '[Dy (C8 H3 O7 S) (C12 H8 N2) (H2 O)2], 2H2 O'
_chemical_formula_weight     657.93
_chemical_melting_point     ?
_symmetry_cell_setting     monoclinic
_symmetry_space_group_name_H-M     'P 21/n'
_symmetry_space_group_name_Hall     '-P 2yn'
loop_
    _symmetry_equiv_pos_as_xyz
    'x, y, z'
    '-x+1/2, y+1/2, -z+1/2'
    '-x, -y, -z'
    'x-1/2, -y-1/2, z-1/2'
_cell_length_a     14.3852(7)
_cell_length_b     9.6487(5)
_cell_length_c     17.4280(9)
_cell_angle_alpha     90.00
_cell_angle_beta     105.7700(10)
_cell_angle_gamma     90.00
_cell_volume     2327.9(2)
_cell_formula_units_Z     4
_cell_measurement_reflns_used     5412
_cell_measurement_theta_min     2.15
_cell_measurement_theta_max     25.07
_cell_measurement_temperature     293(2)
_exptl_crystal_description     block
_exptl_crystal_colour     red
_exptl_crystal_size_max     0.50
_exptl_crystal_size_mid     0.30
_exptl_crystal_size_min     0.20
_exptl_crystal_density_diffrn     1.877
_exptl_crystal_density_meas     ?
_exptl_crystal_density_method     'not measured'
_exptl_crystal_F_000     1292
_exptl_absorpt_coefficient_mu     3.363
_exptl_absorpt_correction_type     multi-scan
_exptl_absorpt_process_details     '(SADABS; Sheldrick, 1996)'
_exptl_absorpt_correction_T_min     0.473
_exptl_absorpt_correction_T_max     1.000
_diffrn_ambient_temperature     293(2)
_diffrn_radiation_type     MoK\a
_diffrn_radiation_wavelength     0.71073
_diffrn_radiation_source     'fine-focus sealed tube'
_diffrn_radiation_monochromator     graphite
_diffrn_measurement_device_type     'Bruker SMART APEX'
_diffrn_measurement_method     '\w scans'
_diffrn_detector_area_resol_mean     ?
_diffrn_reflns_number     6452
_diffrn_reflns_av_R_equivalents     0.0225
_diffrn_reflns_av_sigmaI/netI     0.0277
_diffrn_reflns_theta_min     2.15
_diffrn_reflns_theta_max     25.07
_diffrn_reflns_theta_full     25.07
_diffrn_measured_fraction_theta_max     0.973
_diffrn_measured_fraction_theta_full     0.973
_diffrn_reflns_limit_h_min     -17
_diffrn_reflns_limit_h_max     16
_diffrn_reflns_limit_k_min     -11
_diffrn_reflns_limit_k_max     9
_diffrn_reflns_limit_l_min     -20
_diffrn_reflns_limit_l_max     19
_diffrn_standards_number     0
_diffrn_standards_interval_count     0
_diffrn_standards_interval_time     0
_diffrn_standards_decay_%     0
_reflns_number_total     4022
_reflns_number_gt     3864
_reflns_threshold_expression     I>2\s(I)
_refine_ls_structure_factor_coef     Fsqd
_refine_ls_matrix_type     full
_refine_ls_R_factor_all     0.0389
_refine_ls_R_factor_gt     0.0366
_refine_ls_wR_factor_gt     0.0909
_refine_ls_wR_factor_ref     0.0931
_refine_ls_goodness_of_fit_ref     1.199
_refine_ls_restrained_S_all     1.198
_refine_ls_number_reflns     4022
_refine_ls_number_parameters     353
_refine_ls_number_restraints     33
_refine_ls_hydrogen_treatment     mixed
_refine_ls_weighting_scheme     calc
_refine_ls_weighting_details
        'calc w=1/[\s^2^(Fo^2^)+(0.0378P)^2^+10.2868P] where P=(Fo^2^+2Fc^2^)/3'
_atom_sites_solution_hydrogens     geom
_atom_sites_solution_primary     direct
_atom_sites_solution_secondary     difmap
_refine_ls_shift/su_max     0.001
_refine_ls_shift/su_mean     0.001
_refine_diff_density_max     0.970
_refine_diff_density_min     -1.854
_refine_ls_extinction_method     none
_refine_ls_extinction_coef     ?
loop_
    _atom_type_symbol
    _atom_type_description
    _atom_type_scat_dispersion_real
    _atom_type_scat_dispersion_imag
    _atom_type_scat_source
    'C' 'C' 0.0033 0.0016
                         'International Tables Vol C Tables 4.2.6.8 and 6.1.1.4'
    'H' 'H' 0.0000 0.0000
                         'International Tables Vol C Tables 4.2.6.8 and 6.1.1.4'
    'N' 'N' 0.0061 0.0033
                         'International Tables Vol C Tables 4.2.6.8 and 6.1.1.4'
    'O' 'O' 0.0106 0.0060
                         'International Tables Vol C Tables 4.2.6.8 and 6.1.1.4'
    'S' 'S' 0.1246 0.1234
                         'International Tables Vol C Tables 4.2.6.8 and 6.1.1.4'
    'Dy' 'Dy' -0.1892 4.4098
                         'International Tables Vol C Tables 4.2.6.8 and 6.1.1.4'
_computing_data_collection     'APEX2 (Bruker, 2005)'
_computing_cell_refinement     'SAINT (Bruker, 2005)'
_computing_data_reduction     'SAINT (Bruker, 2005)'
_computing_structure_solution     'SHELXS97 (Sheldrick, 2008)'
_computing_structure_refinement     'SHELXL97 (Sheldrick, 2008)'
_computing_molecular_graphics     'X-SEED (Barbour, 2001)'
_computing_publication_material     'publCIF (Westrip, 2010)'
loop_
    _atom_site_type_symbol
    _atom_site_label
    _atom_site_fract_x
    _atom_site_fract_y
    _atom_site_fract_z
    _atom_site_U_iso_or_equiv
    _atom_site_adp_type
    _atom_site_calc_flag
    _atom_site_refinement_flags
    _atom_site_occupancy
    _atom_site_symmetry_multiplicity
    _atom_site_disorder_assembly
    _atom_site_disorder_group
    Dy Dy1 0.604921(17) 0.47289(2) 0.259769(14) 0.02131(11) Uani d . 1 1 . .
    S S1 0.36749(10) 0.32357(16) 0.16213(8) 0.0313(3) Uani d . 1 1 . .
    O O1 0.4682(3) 0.3307(4) 0.2104(2) 0.0319(9) Uani d . 1 1 . .
    O O2 0.3258(3) 0.4612(5) 0.1434(3) 0.0473(12) Uani d . 1 1 . .
    O O3 0.3103(4) 0.2348(6) 0.1978(3) 0.0562(14) Uani d . 1 1 . .
    O O4 0.4063(4) 0.4842(4) -0.1216(3) 0.0452(12) Uani d . 1 1 . .
    O O5 0.3528(3) 0.3141(4) -0.2043(2) 0.0292(8) Uani d . 1 1 . .
    O O6 0.2670(3) 0.0319(4) -0.1959(2) 0.0303(9) Uani d . 1 1 . .
    O O7 0.4245(3) -0.0030(5) -0.1685(3) 0.0400(10) Uani d . 1 1 . .
    O O1w 0.6545(3) 0.2479(4) 0.2389(3) 0.0390(10) Uani d D 1 1 . .
    H H11 0.7126(15) 0.224(6) 0.256(4) 0.059 Uiso d D 1 1 . .
    H H12 0.622(4) 0.180(4) 0.217(4) 0.059 Uiso d D 1 1 . .
    O O2w 0.4682(3) 0.6129(5) 0.2456(3) 0.0432(11) Uani d D 1 1 . .
    H H21 0.422(4) 0.589(7) 0.207(3) 0.065 Uiso d D 1 1 . .
    H H22 0.465(5) 0.6988(19) 0.253(4) 0.065 Uiso d D 1 1 . .
    O O3w 0.4836(11) 0.8837(11) 0.2752(11) 0.069(4) Uani d PDU 0.59(3) 1 A 1
    H H31 0.492(4) 0.911(11) 0.2318(17) 0.103 Uiso d PD 0.59(3) 1 A 1
    H H32 0.523(10) 0.923(16) 0.313(2) 0.103 Uiso d PD 0.59(3) 1 A 1
    O O3w' 0.4379(15) 0.8711(16) 0.2234(15) 0.062(6) Uani d PDU 0.41(3) 1 A 2
    H H33 0.492(4) 0.911(11) 0.2318(17) 0.093 Uiso d PD 0.41(3) 1 A 2
    H H34 0.417(10) 0.85(3) 0.174(3) 0.093 Uiso d PD 0.41(3) 1 A 2
    O O4w 0.3507(5) 1.0315(7) 0.3158(4) 0.0733(18) Uani d DU 1 1 . .
    H H41 0.304(5) 0.986(11) 0.323(6) 0.110 Uiso d D 1 1 . .
    H H42 0.335(7) 1.064(12) 0.269(3) 0.110 Uiso d D 1 1 . .
    N N1 0.5893(4) 0.3636(5) 0.3864(3) 0.0321(11) Uani d . 1 1 . .
    N N2 0.6436(4) 0.6324(5) 0.3796(3) 0.0334(11) Uani d . 1 1 . .
    C C1 0.5629(5) 0.2329(7) 0.3899(4) 0.0439(16) Uani d . 1 1 . .
    H H1 0.5472 0.1816 0.3430 0.053 Uiso calc R 1 1 . .
    C C2 0.5574(6) 0.1671(8) 0.4602(5) 0.057(2) Uani d . 1 1 . .
    H H2 0.5386 0.0749 0.4598 0.068 Uiso calc R 1 1 . .
    C C3 0.5804(5) 0.2422(9) 0.5294(4) 0.0536(19) Uani d . 1 1 . .
    H H3 0.5777 0.2006 0.5769 0.064 Uiso calc R 1 1 . .
    C C4 0.6079(4) 0.3812(8) 0.5291(4) 0.0409(16) Uani d . 1 1 . .
    C C5 0.6328(5) 0.4680(10) 0.5983(4) 0.054(2) Uani d . 1 1 . .
    H H5 0.6293 0.4317 0.6469 0.065 Uiso calc R 1 1 . .
    C C6 0.6607(5) 0.5984(10) 0.5956(4) 0.055(2) Uani d . 1 1 . .
    H H6 0.6764 0.6508 0.6421 0.066 Uiso calc R 1 1 . .
    C C7 0.6673(5) 0.6603(8) 0.5226(4) 0.0426(16) Uani d . 1 1 . .
    C C8 0.6981(6) 0.7960(9) 0.5163(5) 0.060(2) Uani d . 1 1 . .
    H H8 0.7165 0.8514 0.5616 0.072 Uiso calc R 1 1 . .
    C C9 0.7016(6) 0.8474(9) 0.4453(5) 0.064(2) Uani d . 1 1 . .
    H H9 0.7225 0.9377 0.4414 0.076 Uiso calc R 1 1 . .
    C C10 0.6732(5) 0.7635(7) 0.3775(4) 0.0464(17) Uani d . 1 1 . .
    H H10 0.6751 0.8004 0.3286 0.056 Uiso calc R 1 1 . .
    C C11 0.6409(4) 0.5806(7) 0.4521(3) 0.0324(13) Uani d . 1 1 . .
    C C12 0.6114(4) 0.4385(7) 0.4552(3) 0.0306(12) Uani d . 1 1 . .
    C C13 0.3692(4) 0.2467(6) 0.0699(3) 0.0288(12) Uani d . 1 1 . .
    C C14 0.3764(4) 0.3288(6) 0.0069(3) 0.0292(12) Uani d . 1 1 . .
    H H14 0.3835 0.4242 0.0136 0.035 Uiso calc R 1 1 . .
    C C15 0.3730(4) 0.2696(6) -0.0663(3) 0.0268(11) Uani d . 1 1 . .
    C C16 0.3638(4) 0.1247(6) -0.0757(3) 0.0245(11) Uani d . 1 1 . .
    C C17 0.3649(4) 0.0425(6) -0.0092(3) 0.0305(12) Uani d . 1 1 . .
    H H17 0.3652 -0.0535 -0.0134 0.037 Uiso calc R 1 1 . .
    C C18 0.3655(4) 0.1044(7) 0.0627(3) 0.0340(13) Uani d . 1 1 . .
    H H18 0.3635 0.0498 0.1061 0.041 Uiso calc R 1 1 . .
    C C19 0.3777(4) 0.3615(6) -0.1346(3) 0.0295(12) Uani d . 1 1 . .
    C C20 0.3526(4) 0.0487(6) -0.1538(3) 0.0274(12) Uani d . 1 1 . .
loop_
    _atom_site_aniso_label
    _atom_site_aniso_U_11
    _atom_site_aniso_U_22
    _atom_site_aniso_U_33
    _atom_site_aniso_U_12
    _atom_site_aniso_U_13
    _atom_site_aniso_U_23
    Dy1 0.02671(16) 0.01852(16) 0.01882(15) -0.00121(9) 0.00642(10) -0.00062(9)
    S1 0.0288(7) 0.0446(9) 0.0204(7) -0.0047(6) 0.0065(5) -0.0014(6)
    O1 0.029(2) 0.032(2) 0.028(2) -0.0017(16) -0.0031(16) -0.0001(17)
    O2 0.045(3) 0.057(3) 0.037(3) 0.019(2) 0.005(2) -0.004(2)
    O3 0.055(3) 0.083(4) 0.036(3) -0.033(3) 0.023(2) -0.012(3)
    O4 0.084(4) 0.027(2) 0.027(2) -0.014(2) 0.019(2) -0.0056(18)
    O5 0.042(2) 0.024(2) 0.0197(19) -0.0047(16) 0.0042(16) -0.0012(15)
    O6 0.024(2) 0.028(2) 0.035(2) -0.0025(15) 0.0009(17) -0.0058(16)
    O7 0.035(2) 0.037(2) 0.049(3) 0.0041(19) 0.012(2) -0.009(2)
    O1w 0.033(2) 0.024(2) 0.058(3) 0.0032(17) 0.010(2) -0.011(2)
    O2w 0.042(3) 0.029(2) 0.057(3) 0.0053(19) 0.012(2) 0.000(2)
    O3w 0.082(8) 0.048(5) 0.084(9) 0.005(5) 0.035(7) 0.004(5)
    O3w' 0.066(9) 0.043(7) 0.081(10) 0.012(6) 0.027(7) 0.011(6)
    O4w 0.078(4) 0.077(4) 0.077(4) -0.001(3) 0.042(3) 0.010(3)
    N1 0.040(3) 0.032(3) 0.025(2) -0.003(2) 0.009(2) -0.001(2)
    N2 0.041(3) 0.032(3) 0.029(3) -0.005(2) 0.011(2) -0.009(2)
    C1 0.060(4) 0.037(4) 0.037(4) -0.006(3) 0.018(3) 0.005(3)
    C2 0.069(5) 0.048(4) 0.059(5) -0.006(4) 0.027(4) 0.021(4)
    C3 0.055(4) 0.073(5) 0.038(4) 0.007(4) 0.022(3) 0.024(4)
    C4 0.031(3) 0.066(5) 0.026(3) 0.008(3) 0.009(2) 0.008(3)
    C5 0.047(4) 0.095(7) 0.021(3) 0.015(4) 0.010(3) 0.006(3)
    C6 0.046(4) 0.083(6) 0.031(4) 0.008(4) 0.004(3) -0.021(4)
    C7 0.034(3) 0.062(5) 0.032(3) 0.006(3) 0.009(3) -0.012(3)
    C8 0.071(5) 0.066(5) 0.045(4) -0.015(4) 0.019(4) -0.032(4)
    C9 0.084(6) 0.049(5) 0.065(5) -0.017(4) 0.032(5) -0.033(4)
    C10 0.067(5) 0.036(4) 0.042(4) -0.016(3) 0.024(3) -0.012(3)
    C11 0.030(3) 0.044(4) 0.023(3) -0.002(3) 0.007(2) -0.008(3)
    C12 0.023(3) 0.045(3) 0.023(3) 0.006(2) 0.006(2) 0.001(2)
    C13 0.027(3) 0.038(3) 0.021(3) -0.003(2) 0.005(2) -0.002(2)
    C14 0.038(3) 0.026(3) 0.024(3) -0.003(2) 0.008(2) -0.001(2)
    C15 0.032(3) 0.024(3) 0.023(3) -0.003(2) 0.006(2) 0.003(2)
    C16 0.021(3) 0.028(3) 0.021(3) 0.000(2) 0.000(2) 0.002(2)
    C17 0.031(3) 0.026(3) 0.030(3) 0.002(2) 0.002(2) 0.007(2)
    C18 0.033(3) 0.042(4) 0.027(3) -0.004(3) 0.007(2) 0.010(3)
    C19 0.038(3) 0.025(3) 0.027(3) 0.001(2) 0.011(2) 0.001(2)
    C20 0.030(3) 0.021(3) 0.031(3) -0.001(2) 0.007(2) -0.001(2)
_geom_special_details
;
All e.s.d.'s (except the e.s.d. in the dihedral angle between two l.s. planes)
are estimated using the full covariance matrix. The cell e.s.d.'s are taken
into account individually in the estimation of e.s.d.'s in distances, angles
and torsion angles; correlations between e.s.d.'s in cell parameters are only
used when they are defined by crystal symmetry. An approximate (isotropic)
treatment of cell e.s.d.'s is used for estimating e.s.d.'s involving l.s.
planes.
;
loop_
    _geom_bond_atom_site_label_1
    _geom_bond_atom_site_label_2
    _geom_bond_site_symmetry_2
    _geom_bond_distance
    _geom_bond_publ_flag
    Dy1 O6 4_666 2.249(4) ?
    Dy1 O2w . 2.343(4) ?
    Dy1 O1w . 2.344(4) ?
    Dy1 O1 . 2.360(4) ?
    Dy1 O4 3_665 2.406(4) ?
    Dy1 O5 3_665 2.418(4) ?
    Dy1 N1 . 2.511(5) ?
    Dy1 N2 . 2.532(5) ?
    S1 O3 . 1.440(5) ?
    S1 O2 . 1.458(5) ?
    S1 O1 . 1.466(4) ?
    S1 C13 . 1.776(6) ?
    O4 C19 . 1.253(7) ?
    O4 Dy1 3_665 2.406(4) ?
    O5 C19 . 1.256(7) ?
    O5 Dy1 3_665 2.418(4) ?
    O6 C20 . 1.260(7) ?
    O6 Dy1 4_565 2.249(4) ?
    O7 C20 . 1.236(7) ?
    O1w H11 . 0.840(10) ?
    O1w H12 . 0.839(10) ?
    O2w H21 . 0.840(10) ?
    O2w H22 . 0.840(10) ?
    O3w H31 . 0.838(10) ?
    O3w H32 . 0.838(11) ?
    O3w H33 . 0.838(10) ?
    O3w' H31 . 0.842(10) ?
    O3w' H33 . 0.842(10) ?
    O3w' H34 . 0.840(10) ?
    O4w H41 . 0.842(10) ?
    O4w H42 . 0.842(10) ?
    N1 C1 . 1.323(8) ?
    N1 C12 . 1.361(7) ?
    N2 C10 . 1.338(8) ?
    N2 C11 . 1.368(8) ?
    C1 C2 . 1.401(9) ?
    C1 H1 . 0.9300 ?
    C2 C3 . 1.368(12) ?
    C2 H2 . 0.9300 ?
    C3 C4 . 1.399(11) ?
    C3 H3 . 0.9300 ?
    C4 C12 . 1.415(8) ?
    C4 C5 . 1.432(10) ?
    C5 C6 . 1.325(12) ?
    C5 H5 . 0.9300 ?
    C6 C7 . 1.432(11) ?
    C6 H6 . 0.9300 ?
    C7 C8 . 1.396(11) ?
    C7 C11 . 1.411(8) ?
    C8 C9 . 1.346(12) ?
    C8 H8 . 0.9300 ?
    C9 C10 . 1.400(10) ?
    C9 H9 . 0.9300 ?
    C10 H10 . 0.9300 ?
    C11 C12 . 1.441(9) ?
    C13 C18 . 1.378(9) ?
    C13 C14 . 1.380(8) ?
    C14 C15 . 1.386(8) ?
    C14 H14 . 0.9300 ?
    C15 C16 . 1.410(8) ?
    C15 C19 . 1.502(7) ?
    C16 C17 . 1.399(8) ?
    C16 C20 . 1.516(8) ?
    C17 C18 . 1.386(9) ?
    C17 H17 . 0.9300 ?
    C18 H18 . 0.9300 ?
    C19 Dy1 3_665 2.769(6) ?
loop_
    _geom_angle_atom_site_label_1
    _geom_angle_atom_site_label_2
    _geom_angle_atom_site_label_3
    _geom_angle_site_symmetry_1
    _geom_angle_site_symmetry_3
    _geom_angle
    _geom_angle_publ_flag
    O6 Dy1 O2w 4_666 . 144.11(16) ?
    O6 Dy1 O1w 4_666 . 72.76(14) ?
    O2w Dy1 O1w . . 143.10(16) ?
    O6 Dy1 O1 4_666 . 142.83(14) ?
    O2w Dy1 O1 . . 72.81(16) ?
    O1w Dy1 O1 . . 70.34(14) ?
    O6 Dy1 O4 4_666 3_665 97.40(17) ?
    O2w Dy1 O4 . 3_665 88.24(18) ?
    O1w Dy1 O4 . 3_665 86.81(16) ?
    O1 Dy1 O4 . 3_665 84.97(15) ?
    O6 Dy1 O5 4_666 3_665 78.73(14) ?
    O2w Dy1 O5 . 3_665 76.29(15) ?
    O1w Dy1 O5 . 3_665 127.22(15) ?
    O1 Dy1 O5 . 3_665 128.57(13) ?
    O4 Dy1 O5 3_665 3_665 53.80(13) ?
    O6 Dy1 N1 4_666 . 91.24(15) ?
    O2w Dy1 N1 . . 93.53(17) ?
    O1w Dy1 N1 . . 81.44(17) ?
    O1 Dy1 N1 . . 79.13(15) ?
    O4 Dy1 N1 3_665 . 162.68(15) ?
    O5 Dy1 N1 3_665 . 143.20(14) ?
    O6 Dy1 N2 4_666 . 75.75(16) ?
    O2w Dy1 N2 . . 74.13(17) ?
    O1w Dy1 N2 . . 133.09(17) ?
    O1 Dy1 N2 . . 128.97(15) ?
    O4 Dy1 N2 3_665 . 131.39(15) ?
    O5 Dy1 N2 3_665 . 77.89(15) ?
    N1 Dy1 N2 . . 65.32(16) ?
    O3 S1 O2 . . 113.0(3) ?
    O3 S1 O1 . . 111.8(3) ?
    O2 S1 O1 . . 111.6(3) ?
    O3 S1 C13 . . 107.0(3) ?
    O2 S1 C13 . . 106.5(3) ?
    O1 S1 C13 . . 106.5(3) ?
    S1 O1 Dy1 . . 146.3(3) ?
    C19 O4 Dy1 . 3_665 92.9(3) ?
    C19 O5 Dy1 . 3_665 92.3(3) ?
    C20 O6 Dy1 . 4_565 163.8(4) ?
    Dy1 O1w H11 . . 121(4) ?
    Dy1 O1w H12 . . 130(4) ?
    H11 O1w H12 . . 109.6(18) ?
    Dy1 O2w H21 . . 113(5) ?
    Dy1 O2w H22 . . 129(5) ?
    H21 O2w H22 . . 109(2) ?
    H31 O3w H32 . . 110(2) ?
    H32 O3w H33 . . 110(2) ?
    H31 O3w' H34 . . 109(2) ?
    H33 O3w' H34 . . 109(2) ?
    H41 O4w H42 . . 109(2) ?
    C1 N1 C12 . . 117.8(5) ?
    C1 N1 Dy1 . . 122.4(4) ?
    C12 N1 Dy1 . . 119.7(4) ?
    C10 N2 C11 . . 117.4(5) ?
    C10 N2 Dy1 . . 123.5(4) ?
    C11 N2 Dy1 . . 118.9(4) ?
    N1 C1 C2 . . 123.9(7) ?
    N1 C1 H1 . . 118.1 ?
    C2 C1 H1 . . 118.1 ?
    C3 C2 C1 . . 118.3(7) ?
    C3 C2 H2 . . 120.9 ?
    C1 C2 H2 . . 120.9 ?
    C2 C3 C4 . . 120.3(6) ?
    C2 C3 H3 . . 119.8 ?
    C4 C3 H3 . . 119.8 ?
    C3 C4 C12 . . 117.3(6) ?
    C3 C4 C5 . . 124.3(6) ?
    C12 C4 C5 . . 118.4(7) ?
    C6 C5 C4 . . 122.3(7) ?
    C6 C5 H5 . . 118.9 ?
    C4 C5 H5 . . 118.9 ?
    C5 C6 C7 . . 121.5(7) ?
    C5 C6 H6 . . 119.3 ?
    C7 C6 H6 . . 119.3 ?
    C8 C7 C11 . . 117.3(6) ?
    C8 C7 C6 . . 124.1(7) ?
    C11 C7 C6 . . 118.6(7) ?
    C9 C8 C7 . . 120.6(7) ?
    C9 C8 H8 . . 119.7 ?
    C7 C8 H8 . . 119.7 ?
    C8 C9 C10 . . 119.2(8) ?
    C8 C9 H9 . . 120.4 ?
    C10 C9 H9 . . 120.4 ?
    N2 C10 C9 . . 123.0(7) ?
    N2 C10 H10 . . 118.5 ?
    C9 C10 H10 . . 118.5 ?
    N2 C11 C7 . . 122.4(6) ?
    N2 C11 C12 . . 117.7(5) ?
    C7 C11 C12 . . 119.9(6) ?
    N1 C12 C4 . . 122.4(6) ?
    N1 C12 C11 . . 118.2(5) ?
    C4 C12 C11 . . 119.3(6) ?
    C18 C13 C14 . . 120.5(5) ?
    C18 C13 S1 . . 119.3(4) ?
    C14 C13 S1 . . 120.2(5) ?
    C13 C14 C15 . . 120.3(5) ?
    C13 C14 H14 . . 119.9 ?
    C15 C14 H14 . . 119.9 ?
    C14 C15 C16 . . 119.6(5) ?
    C14 C15 C19 . . 119.3(5) ?
    C16 C15 C19 . . 121.1(5) ?
    C17 C16 C15 . . 119.1(5) ?
    C17 C16 C20 . . 116.3(5) ?
    C15 C16 C20 . . 124.6(5) ?
    C18 C17 C16 . . 120.0(5) ?
    C18 C17 H17 . . 120.0 ?
    C16 C17 H17 . . 120.0 ?
    C13 C18 C17 . . 120.2(5) ?
    C13 C18 H18 . . 119.9 ?
    C17 C18 H18 . . 119.9 ?
    O4 C19 O5 . . 120.9(5) ?
    O4 C19 C15 . . 119.8(5) ?
    O5 C19 C15 . . 119.3(5) ?
    O4 C19 Dy1 . 3_665 60.2(3) ?
    O5 C19 Dy1 . 3_665 60.8(3) ?
    C15 C19 Dy1 . 3_665 177.4(4) ?
    O7 C20 O6 . . 124.6(5) ?
    O7 C20 C16 . . 119.4(5) ?
    O6 C20 C16 . . 115.7(5) ?
loop_
    _geom_torsion_atom_site_label_1
    _geom_torsion_atom_site_label_2
    _geom_torsion_atom_site_label_3
    _geom_torsion_atom_site_label_4
    _geom_torsion_site_symmetry_1
    _geom_torsion_site_symmetry_2
    _geom_torsion_site_symmetry_3
    _geom_torsion_site_symmetry_4
    _geom_torsion
    _geom_torsion_publ_flag
    O3 S1 O1 Dy1 . . . . -140.2(4) ?
    O2 S1 O1 Dy1 . . . . -12.6(6) ?
    C13 S1 O1 Dy1 . . . . 103.2(5) ?
    O6 Dy1 O1 S1 4_666 . . . -155.1(4) ?
    O2w Dy1 O1 S1 . . . . 30.2(4) ?
    O1w Dy1 O1 S1 . . . . -147.9(5) ?
    O4 Dy1 O1 S1 3_665 . . . -59.5(5) ?
    O5 Dy1 O1 S1 3_665 . . . -25.5(5) ?
    N1 Dy1 O1 S1 . . . . 127.4(5) ?
    N2 Dy1 O1 S1 . . . . 82.0(5) ?
    O6 Dy1 N1 C1 4_666 . . . -106.3(5) ?
    O2w Dy1 N1 C1 . . . . 109.3(5) ?
    O1w Dy1 N1 C1 . . . . -33.9(5) ?
    O1 Dy1 N1 C1 . . . . 37.6(5) ?
    O4 Dy1 N1 C1 3_665 . . . 13.9(9) ?
    O5 Dy1 N1 C1 3_665 . . . -179.0(4) ?
    N2 Dy1 N1 C1 . . . . -179.9(6) ?
    O6 Dy1 N1 C12 4_666 . . . 71.5(4) ?
    O2w Dy1 N1 C12 . . . . -72.9(4) ?
    O1w Dy1 N1 C12 . . . . 143.9(4) ?
    O1 Dy1 N1 C12 . . . . -144.6(4) ?
    O4 Dy1 N1 C12 3_665 . . . -168.3(5) ?
    O5 Dy1 N1 C12 3_665 . . . -1.2(6) ?
    N2 Dy1 N1 C12 . . . . -2.2(4) ?
    O6 Dy1 N2 C10 4_666 . . . 79.8(5) ?
    O2w Dy1 N2 C10 . . . . -80.5(5) ?
    O1w Dy1 N2 C10 . . . . 128.8(5) ?
    O1 Dy1 N2 C10 . . . . -131.8(5) ?
    O4 Dy1 N2 C10 3_665 . . . -7.5(6) ?
    O5 Dy1 N2 C10 3_665 . . . -1.5(5) ?
    N1 Dy1 N2 C10 . . . . 177.9(6) ?
    O6 Dy1 N2 C11 4_666 . . . -95.5(4) ?
    O2w Dy1 N2 C11 . . . . 104.2(4) ?
    O1w Dy1 N2 C11 . . . . -46.6(5) ?
    O1 Dy1 N2 C11 . . . . 52.9(5) ?
    O4 Dy1 N2 C11 3_665 . . . 177.1(4) ?
    O5 Dy1 N2 C11 3_665 . . . -176.8(4) ?
    N1 Dy1 N2 C11 . . . . 2.6(4) ?
    C12 N1 C1 C2 . . . . -0.6(10) ?
    Dy1 N1 C1 C2 . . . . 177.2(6) ?
    N1 C1 C2 C3 . . . . 0.1(12) ?
    C1 C2 C3 C4 . . . . 0.5(12) ?
    C2 C3 C4 C12 . . . . -0.5(10) ?
    C2 C3 C4 C5 . . . . 179.7(7) ?
    C3 C4 C5 C6 . . . . 178.4(7) ?
    C12 C4 C5 C6 . . . . -1.4(10) ?
    C4 C5 C6 C7 . . . . 0.2(11) ?
    C5 C6 C7 C8 . . . . -178.6(8) ?
    C5 C6 C7 C11 . . . . 1.6(10) ?
    C11 C7 C8 C9 . . . . 0.4(12) ?
    C6 C7 C8 C9 . . . . -179.4(8) ?
    C7 C8 C9 C10 . . . . 0.3(13) ?
    C11 N2 C10 C9 . . . . 0.5(11) ?
    Dy1 N2 C10 C9 . . . . -174.9(6) ?
    C8 C9 C10 N2 . . . . -0.8(13) ?
    C10 N2 C11 C7 . . . . 0.4(9) ?
    Dy1 N2 C11 C7 . . . . 176.0(4) ?
    C10 N2 C11 C12 . . . . -178.5(6) ?
    Dy1 N2 C11 C12 . . . . -2.8(7) ?
    C8 C7 C11 N2 . . . . -0.8(10) ?
    C6 C7 C11 N2 . . . . 179.0(6) ?
    C8 C7 C11 C12 . . . . 178.0(6) ?
    C6 C7 C11 C12 . . . . -2.2(9) ?
    C1 N1 C12 C4 . . . . 0.5(9) ?
    Dy1 N1 C12 C4 . . . . -177.3(4) ?
    C1 N1 C12 C11 . . . . 179.5(6) ?
    Dy1 N1 C12 C11 . . . . 1.7(7) ?
    C3 C4 C12 N1 . . . . 0.0(9) ?
    C5 C4 C12 N1 . . . . 179.8(6) ?
    C3 C4 C12 C11 . . . . -179.0(6) ?
    C5 C4 C12 C11 . . . . 0.8(8) ?
    N2 C11 C12 N1 . . . . 0.8(8) ?
    C7 C11 C12 N1 . . . . -178.1(5) ?
    N2 C11 C12 C4 . . . . 179.8(5) ?
    C7 C11 C12 C4 . . . . 1.0(8) ?
    O3 S1 C13 C18 . . . . -31.9(6) ?
    O2 S1 C13 C18 . . . . -153.0(5) ?
    O1 S1 C13 C18 . . . . 87.8(5) ?
    O3 S1 C13 C14 . . . . 149.5(5) ?
    O2 S1 C13 C14 . . . . 28.5(5) ?
    O1 S1 C13 C14 . . . . -90.7(5) ?
    C18 C13 C14 C15 . . . . 4.6(9) ?
    S1 C13 C14 C15 . . . . -176.8(4) ?
    C13 C14 C15 C16 . . . . -1.0(9) ?
    C13 C14 C15 C19 . . . . 178.0(5) ?
    C14 C15 C16 C17 . . . . -4.3(8) ?
    C19 C15 C16 C17 . . . . 176.6(5) ?
    C14 C15 C16 C20 . . . . 175.7(5) ?
    C19 C15 C16 C20 . . . . -3.3(8) ?
    C15 C16 C17 C18 . . . . 6.2(8) ?
    C20 C16 C17 C18 . . . . -173.8(5) ?
    C14 C13 C18 C17 . . . . -2.7(9) ?
    S1 C13 C18 C17 . . . . 178.7(4) ?
    C16 C17 C18 C13 . . . . -2.8(9) ?
    Dy1 O4 C19 O5 3_665 . . . -3.1(6) ?
    Dy1 O4 C19 C15 3_665 . . . 177.0(5) ?
    Dy1 O5 C19 O4 3_665 . . . 3.1(6) ?
    Dy1 O5 C19 C15 3_665 . . . -177.0(5) ?
    C14 C15 C19 O4 . . . . 16.2(9) ?
    C16 C15 C19 O4 . . . . -164.7(6) ?
    C14 C15 C19 O5 . . . . -163.7(5) ?
    C16 C15 C19 O5 . . . . 15.3(8) ?
    Dy1 O6 C20 O7 4_565 . . . 166.1(10) ?
    Dy1 O6 C20 C16 4_565 . . . -6.8(16) ?
    C17 C16 C20 O7 . . . . -82.9(7) ?
    C15 C16 C20 O7 . . . . 97.1(7) ?
    C17 C16 C20 O6 . . . . 90.4(6) ?
    C15 C16 C20 O6 . . . . -89.6(7) ?
loop_
    _geom_hbond_atom_site_label_D
    _geom_hbond_atom_site_label_H
    _geom_hbond_atom_site_label_A
    _geom_hbond_site_symmetry_A
    _geom_hbond_distance_DH
    _geom_hbond_distance_HA
    _geom_hbond_distance_DA
    _geom_hbond_angle_DHA
    O1w H11 O5 4_666 0.840(10)
                             1.980(10)
                                     2.817(6) 175(7)
    O1w H12 O7 3_655 0.840(10)
                             1.94(2) 2.760(6) 166(6)
    O2w H21 O2 . 0.840(10)
                         1.96(3) 2.744(7) 156(7)
    O2w H22 O3w . 0.840(10)
                          1.83(2) 2.660(10)
                                          169(7)
    O3w H31 O7 3_665 0.840(10)
                             2.050(10)
                                     2.810(10)
                                             151(2)
    O3w' H33 O7 3_665 0.840(10)
                              2.050(10)
                                      2.74(2) 139(2)
    O4w H41 O2 2 0.840(10)
                         2.11(5) 2.897(8) 155(11)
    O4w H41 O2 2 0.840(10)
                         2.11(5) 2.897(8) 155(11)
    O4w H42 O3 1_565 0.840(10)
                             2.04(6) 2.787(9) 148(11)
