# Supplementary material for: Poly[[diaqua­(1,10-phenanthroline-κ2 N,N′)(μ3-4-sulfonato­benzene-1,2-dicarboxyl­ato-κ4 O 1:O 2 ,O 2′:O 4)dysprosium(III)] dihydrate]
Source: Acta Crystallogr Sect E Struct Rep Online. 2012 Feb 4;68(Pt 3):m241. doi: 10.1107/S1600536812003613 (PMC3297213; doi:10.1107/S1600536812003613)
Supplement: Supplementary file 2 [file e-68-0m241-Isup2.hkl]

# 
# h,k,l, Fc-squared, Fo-squared, sigma(Fo-squared) and status flag 
# 
data_I
_shelx_title '  P21/n' 
_shelx_refln_list_code          4 
_shelx_F_calc_maximum      511.09 
_exptl_crystal_F_000      1292.00 
_reflns_d_resolution_high  0.8387 
 
loop_ 
 _symmetry_equiv_pos_as_xyz 
 'x, y, z' 
 '-x+1/2, y+1/2, -z+1/2' 
 '-x, -y, -z' 
 'x-1/2, -y-1/2, z-1/2' 
 
_cell_length_a    14.3852 
_cell_length_b     9.6487 
_cell_length_c    17.4280 
_cell_angle_alpha  90.000 
_cell_angle_beta  105.770 
_cell_angle_gamma  90.000 
 
_shelx_F_squared_multiplier     1.000 
 
loop_ 
 _refln_index_h 
 _refln_index_k 
 _refln_index_l 
 _refln_F_squared_calc 
 _refln_F_squared_meas 
 _refln_F_squared_sigma 
 _refln_observed_status 
   2   0   0     1456.05     2219.24    267.90 o 
   4   0   0   261209.33   186653.58   3303.96 o 
   6   0   0     2465.70     2456.41     49.09 o 
   8   0   0    22903.36    22617.33    507.58 o 
  10   0   0     4811.15     4749.64    163.54 o 
  12   0   0     1401.14     1284.29    114.42 o 
   1   1   0    68808.70    57666.18   1020.87 o 
   2   1   0    22537.62    22360.93    496.80 o 
   3   1   0    18882.06    18789.00    726.75 o 
   4   1   0    44463.29    42416.46    753.57 o 
   5   1   0    64769.37    59295.79    859.89 o 
   6   1   0     3333.35     3464.68    116.22 o 
   7   1   0      796.40      938.27     19.50 o 
   8   1   0     5699.18     5961.39    108.93 o 
   9   1   0    20857.40    21398.34    273.79 o 
  10   1   0     1849.03     1977.38     35.95 o 
  11   1   0     5806.03     5488.32     93.76 o 
  12   1   0     1112.53     1144.48     25.28 o 
  13   1   0     7533.47     6675.85    182.80 o 
  14   1   0      901.59      744.61     34.52 o 
   0   2   0    31735.69    30836.81    774.24 o 
   1   2   0      484.16      539.72     11.55 o 
   2   2   0     3029.60     3164.63     58.46 o 
   3   2   0      253.56      238.97      8.95 o 
   4   2   0    26931.64    25349.17    716.11 o 
   5   2   0      889.41      840.93     27.07 o 
   6   2   0    25807.83    24482.09    438.35 o 
   7   2   0     7192.82     6893.60    369.47 o 
   8   2   0     8575.76     8159.42    268.18 o 
   9   2   0     2483.91     2331.76     49.28 o 
  10   2   0    14198.13    14161.86    232.93 o 
  11   2   0     2238.87     2226.37     49.60 o 
  12   2   0      244.81      329.86     52.77 o 
  13   2   0     1445.51     1446.55     51.97 o 
  14   2   0     6335.76     5728.06    393.83 o 
  15   2   0      145.90      128.58     18.51 o 
   1   3   0     4193.94     4380.40     80.80 o 
   2   3   0     4147.94     4680.39    167.51 o 
   3   3   0      206.92      269.20     38.18 o 
   4   3   0     7713.73     8064.51    146.92 o 
   5   3   0    15392.27    15452.19    278.22 o 
   6   3   0     1430.38     1466.27     33.83 o 
   7   3   0     5872.04     6056.67    156.50 o 
   8   3   0     7851.23     8028.29    175.78 o 
   9   3   0     9817.61     9516.20    551.77 o 
  10   3   0     1227.35     1224.88     43.22 o 
  11   3   0     9429.84     9886.71    263.34 o 
  12   3   0     7814.87     7459.61    204.35 o 
  13   3   0     3524.39     3601.02    108.32 o 
  14   3   0       69.38      141.97     21.35 o 
  15   3   0     3498.50     3731.23    114.02 o 
   0   4   0    29045.95    28920.15    729.47 o 
   1   4   0    26459.47    27394.51    695.81 o 
   2   4   0      284.95      301.15      8.89 o 
   3   4   0    37313.70    38734.17   1461.77 o 
   4   4   0    18786.39    19494.71    350.17 o 
   5   4   0     3025.61     3230.28     95.32 o 
   6   4   0    10938.57    12132.54    220.92 o 
   7   4   0    15989.19    16763.68    303.53 o 
   8   4   0      901.72      782.18     30.92 o 
   9   4   0     2067.72     2258.06     69.74 o 
  10   4   0     8019.63     8159.32    219.69 o 
  11   4   0     4116.47     4065.61    118.77 o 
  12   4   0      251.30      277.10     22.09 o 
  13   4   0      159.38      232.08     22.88 o 
  14   4   0     2786.84     2918.13     93.66 o 
  15   4   0      484.73      555.79     33.66 o 
   1   5   0     8879.47     9422.69    279.09 o 
   2   5   0    20118.68    21005.00    377.37 o 
   3   5   0     2851.67     3118.21     75.13 o 
   4   5   0     4105.26     4329.15     82.48 o 
   5   5   0    14203.92    15793.68    286.22 o 
   6   5   0    12663.96    14001.70    309.94 o 
   8   5   0     4039.72     4343.68    123.66 o 
   9   5   0     7521.34     7529.62    204.35 o 
  10   5   0     1699.21     1573.30     54.59 o 
  11   5   0      414.15      459.09     26.49 o 
  12   5   0     3819.41     3842.73    114.99 o 
  13   5   0     1684.15     1679.05     61.39 o 
  14   5   0        2.69       63.86     19.35 o 
   0   6   0    14116.99    14741.86    378.67 o 
   1   6   0     9045.22     9473.15    174.51 o 
   2   6   0     1103.41     1145.82     26.56 o 
   3   6   0     7994.35     7850.49    184.36 o 
   4   6   0     6151.75     6272.23    118.10 o 
   5   6   0      939.72      959.13     24.06 o 
   6   6   0     4346.15     5064.96    141.97 o 
   7   6   0    11212.09    12458.35    328.68 o 
   8   6   0     1557.24     1516.78     53.11 o 
   9   6   0      504.64      516.39     27.33 o 
  10   6   0     2164.69     2125.48     70.36 o 
  11   6   0     3311.31     3345.04    103.15 o 
  12   6   0       26.81       77.45     17.50 o 
  13   6   0     2210.16     2254.23     77.13 o 
  14   6   0      936.00      974.12     45.59 o 
   1   7   0     3359.29     3634.07    153.58 o 
   2   7   0     5419.37     5471.40    104.69 o 
   3   7   0      936.99      949.62     47.68 o 
   4   7   0     3438.77     3629.51    104.95 o 
   5   7   0     2426.53     2538.52     78.78 o 
   6   7   0     7010.45     7838.93    213.69 o 
   7   7   0        4.71       25.01     13.30 o 
   8   7   0    10673.05    11187.60    299.02 o 
   9   7   0      967.51     1019.86     43.27 o 
  10   7   0      209.75      201.43     19.94 o 
  11   7   0      535.01      537.67     31.56 o 
  12   7   0     6277.34     7207.77    205.19 o 
  13   7   0      242.04      329.81     28.02 o 
   0   8   0     2531.93     2296.14     70.28 o 
   1   8   0     5257.07     5460.52    106.31 o 
   2   8   0      435.88      382.03     41.69 o 
   3   8   0     8590.14     9247.71    247.32 o 
   4   8   0      469.58      518.27     26.00 o 
   5   8   0      157.98      189.22     19.00 o 
   6   8   0      810.81      861.60     37.49 o 
   7   8   0    12899.06    13743.20    365.00 o 
   8   8   0       20.03        7.39     15.69 o 
   9   8   0      903.29      848.18     39.52 o 
  10   8   0      513.30      485.87     29.90 o 
  11   8   0     3060.84     3239.10    104.31 o 
   1   9   0      192.51      164.65     11.42 o 
   2   9   0    11373.23    12353.39    326.65 o 
   3   9   0      140.86      138.81     15.77 o 
   4   9   0     3855.65     4313.46    126.21 o 
   5   9   0        0.84      101.32     17.03 o 
   6   9   0     5174.06     5324.77    153.27 o 
   7   9   0      114.36      186.11     23.21 o 
   8   9   0     4603.49     4969.03    147.24 o 
   9   9   0       24.21       90.87     18.83 o 
  10   9   0      293.90      373.75     29.90 o 
   1  10   0     6512.44     6348.39    177.11 o 
   2  10   0       77.47       73.84     17.45 o 
   3  10   0     8317.63     8558.95    234.35 o 
   4  10   0      573.06      508.21     29.36 o 
   5  10   0      658.51      701.91     36.45 o 
   6  10   0        1.31       87.98     19.79 o 
   7  10   0     5929.27     6149.06    177.76 o 
   8  10   0      115.73      131.92     23.25 o 
   3  11   0       16.17      -18.06     18.06 o 
   4  11   0     1566.76     1684.31     63.71 o 
 -13   0   1     5308.34     5597.54    157.22 o 
 -11   0   1      419.14      478.89     27.80 o 
  -9   0   1     3503.64     3232.50    141.94 o 
  -7   0   1    33962.49    32152.32    575.27 o 
  -5   0   1     4683.08     4878.40    130.07 o 
  -3   0   1    41083.91    37106.98    659.30 o 
   1   0   1    43781.93    35667.77    894.84 o 
   3   0   1    55955.82    51291.12   1518.23 o 
   5   0   1        9.54       76.53     20.80 o 
   7   0   1    89617.24    86696.28   1539.92 o 
   9   0   1     8359.43     8459.77    183.70 o 
  11   0   1    10675.64    10648.17    550.48 o 
  13   0   1     5494.19     4860.84    139.35 o 
 -14   1   1       90.00      105.82     16.38 o 
 -13   1   1     1527.44     1495.88    105.97 o 
 -12   1   1    13708.69    13343.47    247.17 o 
 -11   1   1      677.23      712.43     34.97 o 
 -10   1   1     1428.72     1447.68     72.46 o 
  -9   1   1     2133.01     1974.82     66.74 o 
  -8   1   1    35815.94    36126.93    457.31 o 
  -7   1   1     4279.67     4668.15    134.54 o 
  -6   1   1    31278.15    30035.64    526.46 o 
  -5   1   1     1702.49     1589.37     39.29 o 
  -4   1   1    40398.09    40235.66    584.13 o 
  -3   1   1    11678.49    12186.62    517.59 o 
  -2   1   1    47003.78    43055.94   1079.62 o 
  -1   1   1    16478.17    16493.32    414.92 o 
   0   1   1     8630.22     8856.26    383.77 o 
   1   1   1      129.06      177.65     20.40 o 
   2   1   1    39366.61    37456.18   1278.28 o 
   3   1   1    46772.70    42924.88    762.41 o 
   4   1   1      576.92      463.35     13.32 o 
   5   1   1      617.35      515.25     22.69 o 
   6   1   1    31889.39    30362.41   1500.89 o 
   7   1   1     3432.42     3574.85     65.43 o 
   8   1   1    11387.96    11169.17    167.86 o 
   9   1   1      152.07      222.05     26.71 o 
  10   1   1      435.71      444.70     28.72 o 
  11   1   1      112.11      148.49      9.32 o 
  12   1   1    12482.79    11100.46    279.78 o 
  13   1   1       22.09      131.89     19.79 o 
  14   1   1      280.76      220.39     20.81 o 
 -15   2   1     1480.83     1302.65    155.60 o 
 -14   2   1     1213.91     1075.27     43.22 o 
 -13   2   1     6939.73     7093.81    174.69 o 
 -12   2   1      686.78      654.44     54.55 o 
 -11   2   1    17362.42    17510.91    320.32 o 
 -10   2   1     3586.45     3520.47     81.98 o 
  -9   2   1     8656.92     8629.45    160.07 o 
  -8   2   1      279.13      306.38     10.94 o 
  -7   2   1    70462.08    64633.10   2990.55 o 
  -6   2   1     3374.23     3349.14     71.62 o 
  -5   2   1     5410.51     6007.70    110.18 o 
  -4   2   1      532.15      482.44     16.82 o 
  -3   2   1    49662.69    47634.94    844.68 o 
  -2   2   1     2322.55     2387.58    102.64 o 
  -1   2   1    21970.09    22262.44    395.83 o 
   0   2   1    13049.16    14180.17    253.14 o 
   1   2   1    13324.06    13534.62    241.95 o 
   2   2   1       87.56       95.73     18.63 o 
   3   2   1    29105.68    29218.11    582.96 o 
   4   2   1     3754.13     3634.08     68.52 o 
   5   2   1       59.67      115.63     19.50 o 
   6   2   1     1052.64     1130.13     51.88 o 
   7   2   1    17938.62    16484.79    411.90 o 
   8   2   1     5628.43     5393.46    109.62 o 
   9   2   1      476.44      403.94     14.59 o 
  10   2   1      843.45      945.48     32.12 o 
  11   2   1     7102.29     7264.01    113.54 o 
  12   2   1      923.33      827.18     35.09 o 
  13   2   1     1666.74     1441.22    167.98 o 
  14   2   1      300.47      190.46     19.92 o 
  15   2   1      715.96      592.71     34.65 o 
 -16   3   1     3393.74     3403.27    106.61 o 
 -15   3   1     1750.56     1852.03     66.11 o 
 -14   3   1       36.32      132.46     17.60 o 
 -13   3   1      468.02      481.99     27.04 o 
 -12   3   1    16693.21    16181.08    298.23 o 
 -11   3   1     4606.61     4484.12    127.20 o 
 -10   3   1     3938.88     3806.20    108.41 o 
  -9   3   1     2983.33     2752.24     80.49 o 
  -8   3   1    12897.09    12592.35    313.31 o 
  -7   3   1     1174.10     1277.84     37.54 o 
  -6   3   1     9852.32     9291.58    169.25 o 
  -5   3   1    13779.61    13966.50    251.25 o 
  -4   3   1    13637.46    14099.85    636.42 o 
  -3   3   1     1596.46     1575.97     62.73 o 
  -2   3   1    31168.08    29905.42   1182.27 o 
  -1   3   1     1419.83     1337.03     39.80 o 
   0   3   1     6115.57     6469.50    117.81 o 
   1   3   1       40.48       54.86      3.56 o 
   2   3   1    34295.09    33391.55    594.41 o 
   3   3   1     2234.02     2183.10     74.24 o 
   4   3   1     7854.91     8736.67    159.50 o 
   5   3   1     9244.09     9006.24    164.93 o 
   6   3   1    15440.05    14545.84    263.47 o 
   7   3   1       15.60       27.92     25.21 o 
   8   3   1     4196.88     4194.89    129.68 o 
   9   3   1     3829.79     3441.21    145.63 o 
  10   3   1     2916.72     2916.73     87.04 o 
  11   3   1     1240.68     1247.54     46.29 o 
  12   3   1     4922.75     5108.06    146.40 o 
  13   3   1     1557.29     1429.08     53.40 o 
  14   3   1       58.43      117.83     19.20 o 
  15   3   1      790.77      658.96     33.26 o 
 -15   4   1      498.20      553.12     32.23 o 
 -14   4   1     1758.93     1858.78     66.28 o 
 -13   4   1     4061.81     4236.85    124.92 o 
 -12   4   1     1080.40     1085.18     42.95 o 
 -11   4   1     4577.01     4719.98    134.14 o 
 -10   4   1     1793.43     1766.97     57.88 o 
  -9   4   1      579.79      598.04     26.29 o 
  -8   4   1      328.75      338.78     18.44 o 
  -7   4   1    12338.40    13095.54    237.90 o 
  -6   4   1     1889.34     1884.76     88.69 o 
  -5   4   1      715.12      644.80     20.07 o 
  -4   4   1     2852.55     2915.85    131.01 o 
  -3   4   1    21880.56    22002.53    545.44 o 
  -2   4   1     1257.28     1357.37     28.17 o 
  -1   4   1    19715.03    21965.08    393.05 o 
   0   4   1    15150.84    16185.90    290.79 o 
   1   4   1     8583.97     8403.05    153.29 o 
   2   4   1      445.57      472.07     17.58 o 
   3   4   1    36773.73    39455.34    703.25 o 
   4   4   1    14070.37    15652.85    446.82 o 
   5   4   1      463.24      581.91     15.94 o 
   6   4   1     7677.97     8248.62    152.93 o 
   7   4   1     9846.51     9848.84    181.81 o 
   8   4   1     2743.67     2660.23     55.29 o 
   9   4   1      251.41      299.10     20.26 o 
  10   4   1     9143.05     8637.88    231.83 o 
  11   4   1     2728.98     2755.13     85.75 o 
  12   4   1       28.60       75.03     14.28 o 
  13   4   1     2239.06     2330.25     78.22 o 
  14   4   1     3225.62     3512.97    109.65 o 
  15   4   1      160.91      136.24     24.24 o 
 -15   5   1     2109.18     2322.14     80.93 o 
 -14   5   1      546.07      623.99     34.45 o 
 -13   5   1     1536.39     1658.09     60.72 o 
 -12   5   1     3447.30     3495.94    105.99 o 
 -11   5   1     2871.98     2859.74     88.55 o 
 -10   5   1        2.89      -10.90     11.27 o 
  -9   5   1     3850.53     3834.85    111.26 o 
  -8   5   1     2584.50     2721.79     82.59 o 
  -7   5   1        7.46       -8.25      8.25 o 
  -6   5   1     3171.89     3370.10     96.38 o 
  -5   5   1    12290.98    13388.81    243.10 o 
  -4   5   1      151.30      274.17     12.13 o 
  -3   5   1     5803.44     6011.39    112.05 o 
  -2   5   1     8404.61     8749.28    160.41 o 
  -1   5   1    22669.62    23722.21   1085.71 o 
   0   5   1     6634.72     8171.29    150.32 o 
   1   5   1     7265.20     6975.61    161.24 o 
   2   5   1    10007.37    10360.67    189.24 o 
   3   5   1     6113.66     6691.48    124.79 o 
   4   5   1     7900.51     9322.83    171.95 o 
   5   5   1     8835.41     9410.48    211.03 o 
   6   5   1     6607.65     6972.30    131.17 o 
   7   5   1        3.60       49.45     11.44 o 
   8   5   1     6861.36     6936.92    188.56 o 
   9   5   1     5608.52     5835.13    162.78 o 
  10   5   1      507.53      490.37     27.55 o 
  11   5   1     2501.15     2418.62     77.82 o 
  12   5   1     6415.99     6855.56    191.94 o 
  13   5   1     2073.33     2024.40     70.85 o 
  14   5   1       29.73       -5.86     16.83 o 
 -14   6   1     4468.49     4355.89    131.47 o 
 -13   6   1     1640.46     1903.34     69.17 o 
 -12   6   1      110.71      154.75     20.63 o 
 -11   6   1     1232.05     1205.95     47.08 o 
 -10   6   1     6982.27     7312.18    202.20 o 
  -9   6   1     2086.10     2115.87     69.29 o 
  -8   6   1     6286.74     6381.40    175.83 o 
  -7   6   1     5089.28     5363.69    149.31 o 
  -6   6   1     9283.64     9711.77    257.65 o 
  -5   6   1        5.49       -2.47      7.88 o 
  -4   6   1    14384.34    15796.91    286.47 o 
  -3   6   1     5176.10     5565.02    183.85 o 
  -2   6   1     2707.83     2718.25     54.62 o 
  -1   6   1     4813.72     5094.87     97.05 o 
   0   6   1    20889.66    22671.53    408.22 o 
   1   6   1      961.50      977.05     23.34 o 
   2   6   1      167.46      227.16      9.36 o 
   3   6   1     5401.62     5621.65    163.13 o 
   4   6   1     7266.85     7648.67    143.12 o 
   5   6   1      998.34      864.00     29.23 o 
   6   6   1     3034.86     3194.72     94.67 o 
   7   6   1     6204.16     6750.56    185.27 o 
   8   6   1     3347.62     3281.33     98.38 o 
   9   6   1     2262.04     2162.47     70.85 o 
  10   6   1     4429.52     4367.30    128.65 o 
  11   6   1     1778.86     1892.78     67.32 o 
  12   6   1      200.69      190.11     22.24 o 
  13   6   1     1046.21     1173.20     50.04 o 
 -13   7   1     3617.02     3432.13    109.53 o 
 -12   7   1      480.07      489.90     31.09 o 
 -11   7   1     1645.32     1498.69     56.47 o 
 -10   7   1       31.34       73.74     17.47 o 
  -9   7   1    10501.61    11145.74    299.07 o 
  -8   7   1      895.12      683.35     32.55 o 
  -7   7   1        2.77       82.17     14.90 o 
  -6   7   1     1212.94     1233.82     45.57 o 
  -5   7   1    17569.60    18632.83    481.99 o 
  -4   7   1      762.12      635.16     27.33 o 
  -3   7   1      341.88      354.03     12.60 o 
  -2   7   1     2953.01     3116.86     94.90 o 
  -1   7   1    22758.30    24134.97    435.32 o 
   0   7   1       70.49       96.67      8.70 o 
   1   7   1    11694.25    12744.73    250.03 o 
   2   7   1     3284.42     3644.76    198.59 o 
   3   7   1     2108.09     2039.49     51.90 o 
   4   7   1      712.11      740.00     62.83 o 
   5   7   1    10590.45    11210.63    296.25 o 
   6   7   1     1937.82     2084.73     68.40 o 
   7   7   1       64.69       61.90     15.00 o 
   8   7   1     2177.91     2206.29     73.40 o 
   9   7   1     5550.93     5779.01    164.14 o 
  10   7   1       45.11       64.77     16.36 o 
  11   7   1     1488.15     1625.89     61.95 o 
  12   7   1     1251.42     1407.68     56.12 o 
 -12   8   1       25.62       50.61     21.30 o 
 -11   8   1       60.84      140.47     20.36 o 
 -10   8   1     5264.35     5709.44    165.72 o 
  -9   8   1       27.32       68.31     17.30 o 
  -8   8   1     2412.43     2393.24     78.59 o 
  -7   8   1     1133.16     1277.49     48.63 o 
  -6   8   1     6801.20     7051.71    194.93 o 
  -5   8   1      217.75      242.78     19.37 o 
  -4   8   1     8069.72     8404.05    227.50 o 
  -3   8   1     2059.76     2136.90     67.66 o 
  -2   8   1     2570.67     2715.88     57.10 o 
  -1   8   1      868.65      833.72     22.94 o 
   0   8   1    23369.91    24459.90    442.43 o 
   1   8   1     1351.58     1415.97     33.66 o 
   2   8   1       11.80       67.16     30.64 o 
   3   8   1     1335.11     1259.53     45.99 o 
   4   8   1    10952.06    12464.38    329.49 o 
   5   8   1      157.01      178.05     16.61 o 
   6   8   1     3398.62     3870.43    116.07 o 
   7   8   1      703.18      769.13     36.01 o 
   8   8   1     3559.17     3659.59    112.24 o 
   9   8   1      135.57      198.00     21.25 o 
  10   8   1     4240.92     4743.55    142.22 o 
  11   8   1      158.50      302.61     28.54 o 
 -10   9   1      130.33      182.87     23.30 o 
  -9   9   1     3907.25     4056.94    124.33 o 
  -8   9   1        2.83      -11.59     11.59 o 
  -7   9   1      453.95      411.81     28.27 o 
  -6   9   1      114.47      151.59     20.71 o 
  -5   9   1     9478.16     9758.15    264.05 o 
  -4   9   1        0.58       33.88     13.69 o 
  -3   9   1      777.30      780.10     33.73 o 
  -2   9   1      222.68      172.47     16.80 o 
  -1   9   1     9952.43    10022.73    267.74 o 
   0   9   1       62.72       84.43     12.54 o 
   1   9   1     4629.34     4724.83     94.29 o 
   2   9   1      287.37      271.27     19.77 o 
   3   9   1     3787.91     3838.85    113.58 o 
   4   9   1       43.11      124.16     18.29 o 
   5   9   1     8643.79     9757.11    264.75 o 
   6   9   1       68.59       58.10     15.94 o 
   7   9   1       33.90       81.08     17.79 o 
   8   9   1        6.18        8.35     16.90 o 
   9   9   1     3793.44     3954.28    121.76 o 
  -8  10   1      627.90      652.71     37.14 o 
  -7  10   1        2.15      -12.65     16.38 o 
  -6  10   1     3434.78     3633.54    112.47 o 
  -5  10   1       18.99      -15.45     15.45 o 
  -4  10   1     3945.35     4177.56    125.19 o 
  -3  10   1       60.15      168.56     19.50 o 
  -2  10   1      250.57      285.83     21.13 o 
  -1  10   1      150.52       74.21     16.31 o 
   1  10   1      401.23      339.58     22.59 o 
   2  10   1      155.46      199.11     19.20 o 
   3  10   1      264.34      227.03     22.17 o 
   4  10   1     5555.38     5859.77    167.38 o 
   5  10   1      149.36      252.09     23.55 o 
   6  10   1     3835.28     4161.10    127.00 o 
   7  10   1      375.49      327.71     28.12 o 
  -4  11   1      949.69      929.76     43.69 o 
  -3  11   1      970.61      856.29     41.15 o 
  -2  11   1      863.76      783.22     37.96 o 
   3  11   1      926.73      889.87     42.13 o 
   4  11   1       90.69      213.86     26.12 o 
 -14   0   2    11347.10    11380.01    304.19 o 
 -12   0   2     1032.08      964.73     61.25 o 
 -10   0   2    12244.44    11999.70    338.22 o 
  -8   0   2     5536.44     5214.43    263.87 o 
  -6   0   2     5417.71     5013.64    313.94 o 
  -4   0   2     6141.47     5687.38    209.76 o 
  -2   0   2    21081.92    19526.35    818.22 o 
   0   0   2    61174.90    53055.51   1329.02 o 
   2   0   2     2106.26     1999.82     55.28 o 
   4   0   2     7324.35     6632.86    121.61 o 
   6   0   2     8585.13     8733.45    184.58 o 
   8   0   2     3789.38     3528.52     70.10 o 
  10   0   2     7363.09     7503.78    592.19 o 
  12   0   2      243.18      225.43     19.87 o 
 -14   1   2       61.24       81.68     25.90 o 
 -13   1   2     5281.43     5359.44     88.10 o 
 -12   1   2       16.39       85.48     14.29 o 
 -11   1   2     3033.75     2936.23    112.26 o 
 -10   1   2      149.00      171.97     19.14 o 
  -9   1   2    19153.92    18597.69    238.66 o 
  -8   1   2      183.80      225.69     16.49 o 
  -7   1   2      624.97      584.23     28.01 o 
  -6   1   2      208.11      216.37     10.94 o 
  -5   1   2    39485.85    34590.87    742.55 o 
  -4   1   2     2387.92     2415.31    116.82 o 
  -3   1   2      503.41      501.25     51.86 o 
  -2   1   2      717.20      788.83     22.76 o 
  -1   1   2    64953.40    53740.53   1957.85 o 
   0   1   2     1170.16     1144.60     22.07 o 
   1   1   2     9012.20     8635.38    260.47 o 
   2   1   2    11087.79    11004.03    197.94 o 
   3   1   2     7607.83     7642.59    242.73 o 
   4   1   2      195.04      249.64      8.69 o 
   5   1   2    23287.63    21136.21    379.85 o 
   6   1   2     6164.35     6461.17    145.99 o 
   7   1   2       79.31      138.18     13.86 o 
   8   1   2      367.03      395.44     24.27 o 
   9   1   2    11737.29    10952.63    243.46 o 
  10   1   2      324.17      380.03     19.50 o 
  11   1   2     2720.56     2489.12     55.21 o 
  12   1   2      730.46      724.21     46.76 o 
  13   1   2     5323.30     4637.26    134.41 o 
  14   1   2       12.40      -12.92     12.92 o 
  15   1   2     3262.70     3031.39     95.86 o 
 -15   2   2       31.49       93.19     17.79 o 
 -14   2   2     5566.80     5829.00    116.23 o 
 -13   2   2     1457.46     1465.27     64.69 o 
 -12   2   2     1222.11     1242.58     32.29 o 
 -11   2   2      603.65      617.50     32.00 o 
 -10   2   2    15838.91    15943.26    410.72 o 
  -9   2   2     1042.81      994.08     92.80 o 
  -8   2   2     2403.73     2164.74     63.21 o 
  -7   2   2       23.03      101.85     50.55 o 
  -6   2   2    33522.24    32879.54    925.46 o 
  -5   2   2      271.53      290.49      7.85 o 
  -4   2   2    20600.54    21647.99    547.46 o 
  -2   2   2      975.29     1039.19     30.22 o 
  -1   2   2      921.36      883.71     23.22 o 
   0   2   2    53451.78    50241.21    891.11 o 
   1   2   2       13.71       63.07     34.25 o 
   2   2   2    18677.92    19140.23    659.10 o 
   3   2   2     3488.79     3313.39     79.41 o 
   4   2   2    16433.15    15111.87    342.28 o 
   5   2   2        1.53       10.39     28.28 o 
   6   2   2    21717.62    20880.48    522.92 o 
   7   2   2     4610.02     4228.19    155.28 o 
   8   2   2     4743.14     4558.24    237.30 o 
   9   2   2      172.06      152.63     17.30 o 
  10   2   2    15263.95    15473.88    284.49 o 
  11   2   2     2300.06     2217.93     50.25 o 
  12   2   2      500.15      387.30     24.42 o 
  13   2   2      793.00      578.67     31.04 o 
  14   2   2     6143.00     5840.94    166.22 o 
  15   2   2      664.35      478.78     31.66 o 
 -16   3   2      171.70      379.07     28.94 o 
 -15   3   2     4950.11     4809.41    140.19 o 
 -14   3   2       97.81      117.61     18.41 o 
 -13   3   2     1353.61     1367.35    110.51 o 
 -12   3   2     2026.45     2033.72     66.23 o 
 -11   3   2     5351.91     5301.91    146.87 o 
 -10   3   2       84.57       87.41     11.57 o 
  -9   3   2     7852.28     8030.74    213.00 o 
  -8   3   2     2809.18     2598.24    108.64 o 
  -7   3   2       16.73       57.07     21.77 o 
  -6   3   2      798.49      741.29     16.75 o 
  -5   3   2    30518.62    32072.26    571.01 o 
  -4   3   2    10771.02    10969.49    197.33 o 
  -3   3   2     6745.66     7102.62    227.47 o 
  -2   3   2    14834.53    15895.20    461.64 o 
  -1   3   2    18244.29    17825.89    464.94 o 
   0   3   2     3545.28     3712.82     69.34 o 
   1   3   2     2536.56     2339.29     45.35 o 
   2   3   2     8420.04     8921.00    162.19 o 
   3   3   2     2479.26     2503.57     49.15 o 
   4   3   2     1782.43     1881.11     38.60 o 
   5   3   2    29681.24    29025.52    755.25 o 
   6   3   2     2147.83     2124.12     63.55 o 
   7   3   2      473.00      357.09     62.54 o 
   8   3   2     1275.34     1063.67     67.64 o 
   9   3   2    17051.07    16171.74    798.95 o 
  10   3   2      636.99      489.62     56.93 o 
  11   3   2     7582.18     7774.10    212.95 o 
  12   3   2     2334.88     2396.38     77.99 o 
  13   3   2     4911.23     4349.68    368.88 o 
  14   3   2        9.17       89.83     17.35 o 
  15   3   2     2547.68     2067.21     70.65 o 
 -15   4   2      169.30      206.72     21.20 o 
 -14   4   2     3902.34     4000.64    118.94 o 
 -13   4   2     2456.67     2572.92     82.52 o 
 -12   4   2     1217.03     1107.72     42.80 o 
 -11   4   2     3713.20     3604.28    105.40 o 
 -10   4   2     6718.11     7131.40    193.30 o 
  -9   4   2      690.93      772.09     31.66 o 
  -8   4   2     3287.41     3287.61     94.28 o 
  -7   4   2     6224.06     5795.59    156.65 o 
  -6   4   2     5628.45     5895.95    127.96 o 
  -5   4   2      566.82      742.76     21.20 o 
  -4   4   2    37608.07    40269.90    716.56 o 
  -3   4   2     3720.63     3052.90    164.23 o 
  -2   4   2     3509.98     3917.71    124.39 o 
  -1   4   2     7247.09     7014.39    128.66 o 
   0   4   2    34873.91    35378.56    630.41 o 
   1   4   2    16209.12    16142.17    290.65 o 
   2   4   2       13.22       45.02      9.93 o 
   3   4   2    16133.71    16196.14    292.37 o 
   4   4   2    15936.75    16997.38    337.47 o 
   5   4   2     2659.13     2555.80     51.92 o 
   6   4   2     6211.96     6207.26    174.66 o 
   7   4   2     6874.10     6952.31    131.62 o 
   8   4   2     2126.54     2117.05     88.99 o 
   9   4   2      243.40      257.06     18.49 o 
  10   4   2     6849.45     6536.47    181.12 o 
  11   4   2     2115.29     2249.56     74.09 o 
  12   4   2      136.43      116.17     17.27 o 
  13   4   2      364.35      306.78     24.32 o 
  14   4   2     2204.83     2102.92     73.92 o 
 -15   5   2     1734.91     1737.10     65.09 o 
 -14   5   2       16.58       80.22     17.87 o 
 -13   5   2     1333.20     1360.33     51.50 o 
 -12   5   2     5210.50     5109.32    145.73 o 
 -11   5   2     2151.30     2334.99     75.32 o 
 -10   5   2     1741.42     1695.95     57.18 o 
  -9   5   2     6688.33     6784.56    184.80 o 
  -8   5   2     8987.34     9744.19    258.81 o 
  -7   5   2      245.15      307.80     17.89 o 
  -6   5   2     8978.89     9649.67    254.24 o 
  -5   5   2    11428.09    12334.67    224.08 o 
  -4   5   2     6495.48     6259.91    116.17 o 
  -3   5   2     1684.93     1874.18     38.41 o 
  -2   5   2    15579.91    16675.18    300.75 o 
  -1   5   2    14877.68    14934.07    322.19 o 
   0   5   2      555.12      515.79     13.92 o 
   1   5   2     8243.10     9052.07    166.19 o 
   2   5   2    20618.41    22238.73    399.96 o 
   3   5   2     2971.77     3044.86     91.91 o 
   4   5   2     3114.11     3433.18     67.91 o 
   5   5   2    10074.50    10566.63    195.01 o 
   6   5   2    13965.53    14625.46    273.53 o 
   7   5   2      136.21      150.44      9.92 o 
   8   5   2     1039.54      987.66     38.58 o 
   9   5   2     4441.90     4745.53    136.49 o 
  10   5   2      926.21      934.41     40.13 o 
  11   5   2      712.44      702.38     34.42 o 
  12   5   2     2029.03     1841.65     65.49 o 
  13   5   2     1121.06     1069.31     47.65 o 
  14   5   2       32.89      167.63     24.98 o 
 -14   6   2      924.27     1046.73     47.42 o 
 -13   6   2     3312.32     3615.55    112.05 o 
 -12   6   2       51.14       45.92     16.85 o 
 -11   6   2     2651.62     2696.61     85.93 o 
 -10   6   2     3707.88     3664.97    110.47 o 
  -9   6   2     2124.99     2163.24     69.76 o 
  -8   6   2     3889.18     4131.99    119.83 o 
  -7   6   2    13816.54    14436.24    377.09 o 
  -6   6   2     5988.10     6195.07    169.85 o 
  -5   6   2       96.94      114.69     12.68 o 
  -4   6   2     8040.60     8692.42    160.53 o 
  -3   6   2    12797.04    13911.81    252.97 o 
  -2   6   2     1144.34     1136.90     36.03 o 
  -1   6   2     8666.09     9534.60    202.59 o 
   0   6   2    11328.97    12209.85    223.11 o 
   1   6   2     8170.89     8495.99    157.54 o 
   2   6   2     1049.88      994.02     26.74 o 
   3   6   2    15047.05    16024.51    291.38 o 
   4   6   2     7979.68     9119.41    169.91 o 
   5   6   2     1069.64     1065.29    110.59 o 
   6   6   2     1880.26     1936.72     63.07 o 
   7   6   2    13221.70    14308.16    374.20 o 
   8   6   2     1977.73     1987.41     66.23 o 
   9   6   2      652.20      710.09     34.23 o 
  10   6   2      708.70      713.85     34.62 o 
  11   6   2     4192.08     4724.25    140.07 o 
  12   6   2      137.56      111.03     20.49 o 
  13   6   2     1561.92     1488.51     59.58 o 
 -13   7   2      433.96      472.33     30.64 o 
 -12   7   2     6151.14     6304.62    180.40 o 
 -11   7   2       51.07      117.06     18.51 o 
 -10   7   2       15.68       81.80     18.46 o 
  -9   7   2     1484.57     1663.18     59.51 o 
  -8   7   2    14769.88    15545.86    408.33 o 
  -7   7   2       22.48       47.47     14.48 o 
  -6   7   2     4639.24     4660.00    132.85 o 
  -5   7   2     1980.00     2008.64     64.55 o 
  -4   7   2     4776.21     4980.62    139.35 o 
  -3   7   2       42.57       47.70     10.28 o 
  -2   7   2     9394.42     9716.77    186.23 o 
  -1   7   2     3021.23     3014.78     61.32 o 
   0   7   2      391.18      425.30     45.16 o 
   1   7   2      856.69      867.97     29.11 o 
   2   7   2     6739.86     7228.48    136.62 o 
   3   7   2     1418.53     1403.45     32.80 o 
   4   7   2     2703.17     2844.73     91.36 o 
   5   7   2     1688.12     1789.41     59.93 o 
   6   7   2     7428.81     7632.60    208.94 o 
   7   7   2       30.05       44.01     14.95 o 
   8   7   2    11777.01    12831.65    341.50 o 
   9   7   2     1012.30     1120.89     46.24 o 
  10   7   2      274.92      361.72     26.00 o 
  11   7   2      408.75      406.40     28.42 o 
  12   7   2     7976.66     8857.16    247.25 o 
 -12   8   2        7.37       59.16     19.13 o 
 -11   8   2     1486.41     1525.11     58.77 o 
 -10   8   2       88.13      165.15     20.34 o 
  -9   8   2     2446.31     2170.63     73.32 o 
  -8   8   2        8.58      -10.45     10.45 o 
  -7   8   2     7355.01     7878.24    216.28 o 
  -6   8   2       45.44       63.41     14.83 o 
  -5   8   2       48.85       82.52     14.88 o 
  -4   8   2      353.55      363.77     22.59 o 
  -3   8   2     6861.48     7372.87    200.59 o 
  -2   8   2        8.14       53.60     13.74 o 
  -1   8   2     5480.02     5772.04    111.53 o 
   0   8   2     1023.77     1031.55     26.66 o 
   1   8   2     5656.44     6131.26    118.63 o 
   2   8   2      483.02      484.75     16.41 o 
   3   8   2    12191.92    12969.87    289.93 o 
   4   8   2        6.11      -12.21     12.21 o 
   5   8   2     1257.60     1327.14     49.13 o 
   6   8   2      689.20      748.59     35.34 o 
   7   8   2    15981.53    16807.71    441.42 o 
   8   8   2       27.26       83.33     17.67 o 
   9   8   2      357.89      381.04     26.64 o 
  10   8   2      952.05     1029.35     46.86 o 
  11   8   2     5234.59     5774.91    169.21 o 
 -10   9   2      286.08      395.30     27.93 o 
  -9   9   2       56.26       73.54     19.37 o 
  -8   9   2     5955.79     6360.25    182.18 o 
  -7   9   2        0.35      -15.47     15.47 o 
  -6   9   2     3279.25     3289.64    101.35 o 
  -5   9   2      162.40      129.79     19.15 o 
  -4   9   2     4549.06     5108.09    146.59 o 
  -3   9   2      122.70      126.95     16.56 o 
  -2   9   2    11508.79    12149.71    321.71 o 
  -1   9   2      551.28      478.09     25.16 o 
   0   9   2      764.20      780.28     23.30 o 
   1   9   2      198.26      167.23     28.16 o 
   2   9   2    16137.11    17924.57    466.30 o 
   3   9   2      127.39      107.87     16.85 o 
   4   9   2      797.80      837.88     36.75 o 
   5   9   2      448.13      557.84     31.36 o 
   6   9   2    10203.81    11025.76    298.31 o 
   7   9   2       33.03      144.59     21.52 o 
   8   9   2     1613.82     1798.56     66.43 o 
   9   9   2      278.30      249.08     25.18 o 
  -8  10   2        1.02      -12.38     21.15 o 
  -7  10   2     6221.16     6422.40    184.53 o 
  -6  10   2       20.44       47.92     18.56 o 
  -5  10   2      146.87      135.65     21.94 o 
  -4  10   2        8.19      -15.47     15.47 o 
  -3  10   2     7943.66     8323.02    229.21 o 
  -2  10   2       12.23       42.58     18.61 o 
  -1  10   2     1774.87     1766.63     61.31 o 
   0  10   2       27.69      -14.21     14.21 o 
   2  10   2      242.66      242.85     22.27 o 
   3  10   2     5593.41     5969.96    170.15 o 
   4  10   2      124.12       99.72     18.11 o 
   5  10   2      780.40      784.20     38.48 o 
   6  10   2       68.75       51.55     18.09 o 
   7  10   2     4975.90     5165.52    153.14 o 
  -4  11   2     3467.92     3567.48    111.16 o 
  -3  11   2      118.69      173.53     23.70 o 
  -2  11   2     5761.71     5885.42    168.79 o 
 -15   0   3      317.65      467.88     30.30 o 
 -13   0   3     7744.42     8169.53    224.49 o 
 -11   0   3     3208.42     3327.42    149.66 o 
  -9   0   3     5517.18     5427.31    324.04 o 
  -7   0   3    56446.41    51026.68    909.15 o 
  -5   0   3     5547.07     5418.94    145.66 o 
  -3   0   3     3322.86     3066.23    143.84 o 
  -1   0   3    50784.54    45131.82   1131.07 o 
   1   0   3     1017.68     1167.99     34.15 o 
   3   0   3    28428.29    26630.36    674.23 o 
   5   0   3    18227.49    19043.52    342.14 o 
   7   0   3    26871.08    27546.26    494.31 o 
   9   0   3      419.52      343.21     20.96 o 
  11   0   3     7429.12     7746.70    211.81 o 
  13   0   3     2851.31     2622.52     84.12 o 
 -15   1   3      107.53      152.80     21.77 o 
 -14   1   3      464.96      522.66     17.12 o 
 -13   1   3      469.56      500.76     34.58 o 
 -12   1   3     7686.03     7864.11    257.62 o 
 -11   1   3      607.69      607.57     16.51 o 
 -10   1   3       36.69       93.74      5.81 o 
  -9   1   3     1678.27     1631.27     57.34 o 
  -8   1   3     9371.53     9077.13    263.97 o 
  -7   1   3     1391.43     1542.69     35.06 o 
  -6   1   3     2964.43     2558.96     48.53 o 
  -5   1   3     2082.04     1909.01     55.33 o 
  -4   1   3      110.11      256.53    100.08 o 
  -3   1   3    11524.28    11425.13    192.30 o 
  -2   1   3    48120.11    44075.23    901.33 o 
  -1   1   3     7189.51     7415.55    133.45 o 
   0   1   3      599.82      865.69    397.01 o 
   1   1   3     2662.94     2934.86    169.45 o 
   2   1   3    48896.54    47764.87    849.18 o 
   3   1   3     3555.16     3412.75     69.78 o 
   4   1   3     7078.19     7039.27    230.74 o 
   5   1   3        9.29       34.90     13.06 o 
   6   1   3    40249.21    39513.13    576.24 o 
   7   1   3        4.95       31.85      9.62 o 
   8   1   3    12986.98    12925.68    288.91 o 
   9   1   3      102.96      107.42     28.00 o 
  10   1   3     1843.56     1783.73     42.55 o 
  11   1   3        0.62       59.03     26.62 o 
  12   1   3    10601.08     9709.69    189.51 o 
  13   1   3       31.81      120.28     20.12 o 
  14   1   3       12.92       71.96     18.66 o 
  15   1   3      104.79       95.74     19.79 o 
 -15   2   3     1951.41     2031.92     67.56 o 
 -14   2   3      913.88      898.36     27.46 o 
 -13   2   3     8535.58     8703.67    168.43 o 
 -12   2   3      547.25      578.30     19.99 o 
 -11   2   3    10766.11    11018.68    224.07 o 
 -10   2   3     2105.28     2153.63     64.85 o 
  -9   2   3     5986.15     5498.01    257.01 o 
  -8   2   3     5591.08     5447.26    143.37 o 
  -7   2   3    33384.16    30648.88   1142.56 o 
  -6   2   3     9361.74     8292.00    558.01 o 
  -5   2   3      415.94      415.05     15.84 o 
  -4   2   3     1176.47     1194.21     35.36 o 
  -3   2   3    44232.56    40387.80   1015.64 o 
  -2   2   3    19049.85    19596.05    353.35 o 
  -1   2   3     7212.17     7438.11    134.37 o 
   0   2   3     4793.36     5026.92     92.11 o 
   1   2   3    26910.31    25675.48    457.79 o 
   2   2   3      919.78      935.27     20.71 o 
   3   2   3    10951.71    10263.70    423.55 o 
   4   2   3     3436.26     3343.33     65.00 o 
   5   2   3      100.67      119.36      9.96 o 
   6   2   3      413.29      391.92     19.33 o 
   7   2   3    10019.06     9692.65    255.31 o 
   8   2   3      325.69      308.35     52.60 o 
   9   2   3      861.86      821.71     41.81 o 
  10   2   3      535.09      521.66     19.45 o 
  11   2   3     6970.02     6300.00    372.43 o 
  12   2   3       29.65       95.88     18.91 o 
  13   2   3     1870.11     1585.36     58.07 o 
  14   2   3      243.44      277.47     24.29 o 
  15   2   3     1146.86      848.98     42.04 o 
 -16   3   3     1923.29     2282.63     76.53 o 
 -15   3   3      214.51      237.71     22.07 o 
 -14   3   3      314.21      320.04     19.00 o 
 -13   3   3      260.28      345.51     39.42 o 
 -12   3   3    11602.77    11715.26    308.39 o 
 -11   3   3      132.19      127.20     12.88 o 
 -10   3   3     2537.26     2314.90     69.76 o 
  -9   3   3     4703.66     4653.85    128.13 o 
  -8   3   3    19596.47    19930.71    509.40 o 
  -7   3   3      269.72      232.52     22.80 o 
  -6   3   3     9357.49     9519.87    247.55 o 
  -5   3   3    14162.21    14078.60    360.63 o 
  -4   3   3    15270.85    14332.52    365.97 o 
  -3   3   3     1402.34     1358.75     50.03 o 
  -2   3   3    22469.12    21313.86    380.39 o 
  -1   3   3     2654.49     2523.24     48.22 o 
   0   3   3     4672.74     4862.22     89.98 o 
   1   3   3      914.97      758.39     26.15 o 
   2   3   3    35048.70    33437.00   1024.35 o 
   3   3   3     2116.10     2086.99     42.47 o 
   4   3   3     3280.27     3509.06     68.37 o 
   5   3   3    13353.10    13446.18    245.12 o 
   6   3   3    14596.37    14055.13    256.73 o 
   7   3   3      169.08      184.74     14.65 o 
   8   3   3     2094.57     2010.93    119.53 o 
   9   3   3     4964.90     4766.04     98.58 o 
  10   3   3     1284.18     1129.42     48.88 o 
  11   3   3      381.02      334.11     22.86 o 
  12   3   3     5860.36     5161.82    277.04 o 
  13   3   3     1557.28     1149.70     46.76 o 
  14   3   3       88.80      116.25     20.91 o 
  15   3   3      256.57      174.96     22.04 o 
 -15   4   3       44.39      118.13     18.86 o 
 -14   4   3     1607.49     1549.92     40.38 o 
 -13   4   3     5000.68     5084.71    145.36 o 
 -12   4   3      664.14      578.10     28.12 o 
 -11   4   3     5921.18     6411.70    176.23 o 
 -10   4   3     2643.08     2543.44     77.72 o 
  -9   4   3      612.34      534.76     24.22 o 
  -8   4   3     1142.55     1197.84     41.25 o 
  -7   4   3    19143.63    20244.44    518.30 o 
  -6   4   3     4176.05     4252.76    117.19 o 
  -5   4   3      265.68      217.55     29.69 o 
  -4   4   3    15025.73    15314.14    274.91 o 
  -3   4   3    29413.34    30296.61    540.27 o 
  -2   4   3       15.29       43.78     24.47 o 
  -1   4   3    12598.74    13679.10    462.04 o 
   0   4   3    17203.40    17498.49    314.62 o 
   1   4   3    18361.88    18438.31    331.60 o 
   2   4   3       72.27      120.68     29.88 o 
   3   4   3    20016.47    20577.63    370.23 o 
   4   4   3    11007.57    10881.34    199.56 o 
   5   4   3     1286.76     1312.70     36.41 o 
   6   4   3     4521.63     4509.98     88.30 o 
   7   4   3     5353.42     5647.08    109.42 o 
   8   4   3     6159.61     6219.22    120.23 o 
   9   4   3       64.08       54.15     12.94 o 
  10   4   3     6097.86     6123.63    171.95 o 
  11   4   3     3195.51     3399.71    105.15 o 
  12   4   3      467.32      449.62     27.80 o 
  13   4   3      463.64      445.94     81.33 o 
  14   4   3     1163.04      885.43     39.17 o 
 -15   5   3     2651.98     2926.39     95.02 o 
 -14   5   3      483.61      526.25     29.43 o 
 -13   5   3      342.24      359.15     24.79 o 
 -12   5   3     2714.30     2866.36     89.88 o 
 -11   5   3     3142.99     3084.62     93.76 o 
 -10   5   3       78.68       91.86     12.90 o 
  -9   5   3     2189.60     2166.08     68.75 o 
  -8   5   3     2669.82     2598.33     78.44 o 
  -7   5   3      305.91      279.45     16.43 o 
  -5   5   3     9560.47     9529.19    250.19 o 
  -4   5   3     1281.18     1402.29     29.69 o 
  -3   5   3     5993.71     6278.25    166.62 o 
  -2   5   3    14567.03    15291.65    276.24 o 
  -1   5   3    17760.68    18080.93    462.87 o 
   0   5   3      146.55      188.25      7.96 o 
   1   5   3    13676.58    14270.82    259.10 o 
   2   5   3    16769.05    18021.09    326.04 o 
   3   5   3     2809.45     2831.49     57.31 o 
   4   5   3     2809.79     2907.41     76.03 o 
   5   5   3    17697.70    18796.27    341.31 o 
   6   5   3    11810.75    12451.34    229.88 o 
   7   5   3      109.22      137.66     10.51 o 
   8   5   3     3195.49     3220.84     96.72 o 
   9   5   3     7105.16     7177.17    197.58 o 
  10   5   3     1966.77     1924.29     65.98 o 
  11   5   3     1753.65     1580.29     58.87 o 
  12   5   3     2637.60     2903.78     95.56 o 
  13   5   3     1655.48     1779.72     66.70 o 
  14   5   3        6.19       63.83     21.15 o 
 -14   6   3     3480.30     3776.08    117.01 o 
 -13   6   3     1557.34     1606.34     59.46 o 
 -12   6   3       43.72       47.10     18.09 o 
 -11   6   3      438.63      466.25     28.00 o 
 -10   6   3     8192.23     9203.78    249.52 o 
  -9   6   3     1346.99     1257.33     46.43 o 
  -8   6   3     2888.49     2803.15     84.94 o 
  -7   6   3     2920.41     2991.14     89.46 o 
  -6   6   3    16706.40    18075.71    467.66 o 
  -5   6   3       32.22       75.82     11.37 o 
  -4   6   3     8164.18     8351.88    221.87 o 
  -3   6   3     2817.21     2671.04     53.53 o 
  -2   6   3     7217.06     7404.46    137.85 o 
  -1   6   3     5186.33     5200.15    142.50 o 
   0   6   3    19526.88    21314.22    566.44 o 
   1   6   3      287.66      272.97     10.49 o 
   2   6   3       20.91       47.84     29.56 o 
   3   6   3     4365.29     4683.86     91.22 o 
   4   6   3     9735.06    10256.75    190.51 o 
   5   6   3      259.25      268.25     56.83 o 
   6   6   3     3453.40     3683.88     75.46 o 
   7   6   3     4775.18     5225.87    148.42 o 
   8   6   3     2280.48     2325.35     76.14 o 
   9   6   3       45.34       24.24     16.90 o 
  10   6   3     5172.68     5561.12    160.14 o 
  11   6   3     2751.84     2670.59     88.00 o 
  12   6   3      347.31      257.93     24.86 o 
  13   6   3      373.60      458.39     33.96 o 
 -13   7   3     1898.58     2054.08     72.33 o 
 -12   7   3      517.30      649.92     35.22 o 
 -11   7   3     2536.45     2784.88     90.99 o 
 -10   7   3      116.08       94.43     18.78 o 
  -9   7   3    10761.11    11220.05    300.78 o 
  -8   7   3     1029.25      980.42     39.71 o 
  -7   7   3     1224.55     1116.76     42.65 o 
  -6   7   3      349.94      319.24     19.67 o 
  -5   7   3    19705.06    20203.81    521.53 o 
  -4   7   3      703.30      692.03     29.01 o 
  -3   7   3      278.92      284.69     17.79 o 
  -2   7   3     1703.18     1631.55    104.62 o 
  -1   7   3    28630.63    29459.16    621.88 o 
   0   7   3      264.25      260.13     29.40 o 
   1   7   3     3265.62     3371.95    237.09 o 
   2   7   3     2754.62     2734.64    156.07 o 
   3   7   3     1821.85     1976.77     77.78 o 
   4   7   3       38.40       52.52     25.91 o 
   5   7   3     7632.53     8005.70    203.50 o 
   6   7   3     2422.51     2350.91     75.69 o 
   7   7   3        5.56       78.66     14.98 o 
   8   7   3     1005.76      985.61     42.95 o 
   9   7   3     4744.68     4687.68    137.95 o 
  10   7   3      317.75      313.73     25.18 o 
  11   7   3     1031.60      978.49     45.59 o 
  12   7   3      614.61      550.27     33.81 o 
 -12   8   3      216.33      239.00     26.27 o 
 -11   8   3      395.65      310.17     27.21 o 
 -10   8   3     5811.02     5763.32    165.77 o 
  -9   8   3       40.69      165.03     20.36 o 
  -8   8   3     1650.85     1438.44     53.63 o 
  -7   8   3     2058.39     1976.36     67.19 o 
  -6   8   3     9426.67     9416.18    254.27 o 
  -5   8   3       73.67      139.06     15.40 o 
  -4   8   3     5345.39     5457.55    153.27 o 
  -3   8   3     1137.08     1146.05     42.83 o 
  -2   8   3     6825.35     6985.67    190.83 o 
  -1   8   3      119.94       95.85     52.29 o 
   0   8   3    15092.71    16043.53    478.35 o 
   1   8   3      383.01      345.84     30.51 o 
   2   8   3       72.65      128.27     10.24 o 
   3   8   3       46.42       76.06     20.56 o 
   4   8   3     9514.06    10812.61    288.77 o 
   5   8   3        5.16       45.27     14.58 o 
   6   8   3     2883.47     2988.22     93.09 o 
   7   8   3        4.87      -15.22     15.22 o 
   8   8   3     2275.93     2460.78     83.38 o 
   9   8   3       63.32       98.03     19.62 o 
  10   8   3     4406.60     4879.35    147.29 o 
 -10   9   3        6.38       22.74     19.08 o 
  -9   9   3     3420.26     3348.85    105.60 o 
  -8   9   3       37.33       62.57     16.83 o 
  -7   9   3      214.52      191.28     20.29 o 
  -6   9   3        2.67      -13.69     13.69 o 
  -5   9   3     7589.05     7684.84    211.54 o 
  -4   9   3      222.07      198.07     19.79 o 
  -3   9   3     2939.32     2687.07     84.22 o 
  -2   9   3       40.51       23.21     15.35 o 
  -1   9   3    10741.36    11356.56    302.31 o 
   0   9   3      211.28      148.92     17.13 o 
   1   9   3     7531.04     8333.21    386.94 o 
   2   9   3       26.93      -20.14     33.04 o 
   3   9   3     5000.12     4998.29    143.43 o 
   4   9   3       13.37       36.03     17.00 o 
   5   9   3    12072.68    13172.32    350.50 o 
   6   9   3       83.93       77.20     18.29 o 
   7   9   3      518.55      547.31     32.15 o 
   8   9   3       17.83       17.40     21.10 o 
   9   9   3     6635.44     7404.13    212.53 o 
  -8  10   3      635.20      624.41     35.91 o 
  -7  10   3       54.95       -7.17     21.90 o 
  -6  10   3     5904.91     6534.55    185.81 o 
  -5  10   3       97.74       56.96     17.37 o 
  -4  10   3     5440.48     5124.45    148.35 o 
  -3  10   3       79.39       89.06     17.10 o 
  -2  10   3      884.45      858.98     38.21 o 
  -1  10   3        6.41       16.16     14.65 o 
   0  10   3    10050.49    10312.48    277.25 o 
   2  10   3       75.07       95.00     19.40 o 
   3  10   3       34.70       68.43     21.06 o 
   4  10   3     8993.80     9433.73    258.15 o 
   5  10   3      140.73      197.13     22.39 o 
   6  10   3     2508.23     2858.26     94.40 o 
   7  10   3       64.93      195.97     24.42 o 
  -4  11   3      428.44      442.70     30.12 o 
  -3  11   3      374.79      464.23     31.01 o 
  -2  11   3      544.02      629.53     34.84 o 
  -1  11   3     4664.57     4820.24    141.80 o 
 -16   0   4     3129.66     3677.45    115.61 o 
 -14   0   4    13256.71    14322.98    381.12 o 
 -12   0   4     1673.21     1699.13    199.20 o 
 -10   0   4    21042.89    21731.46    866.94 o 
  -8   0   4     3517.26     3276.18    164.22 o 
  -6   0   4    18516.30    17856.78    322.33 o 
  -4   0   4     4094.72     4334.18     81.61 o 
  -2   0   4    15740.46    14799.99    265.43 o 
   0   0   4    49873.15    48851.16   1226.56 o 
   2   0   4     2218.28     2367.51     67.12 o 
   4   0   4    11660.92    11081.44    287.60 o 
   6   0   4     6126.91     6280.33    170.49 o 
   8   0   4     7361.72     7261.44    197.06 o 
  10   0   4     9838.76     9378.62    252.17 o 
  12   0   4     2985.21     2749.69     87.66 o 
  14   0   4     5638.82     5249.52    153.09 o 
 -16   1   4        3.44       21.57     19.79 o 
 -15   1   4     6526.72     7061.75    199.22 o 
 -14   1   4        1.30       54.74     13.53 o 
 -13   1   4     2786.41     2844.71     55.41 o 
 -12   1   4       25.74       81.14     12.37 o 
 -11   1   4     6265.57     6222.33    165.94 o 
 -10   1   4      291.42      326.56     12.58 o 
  -9   1   4    18170.34    17760.12    477.90 o 
  -8   1   4        4.64       71.60     11.32 o 
  -7   1   4     3249.23     2888.78    125.58 o 
  -6   1   4      817.85      820.89     15.39 o 
  -5   1   4    34051.36    29301.46    426.98 o 
  -4   1   4      408.17      412.18     25.26 o 
  -3   1   4     1657.94     1984.96     31.55 o 
  -2   1   4    13993.51    13605.22    199.26 o 
  -1   1   4    69235.51    62494.55    904.96 o 
   0   1   4     2012.23     2060.01     40.12 o 
   1   1   4      254.17      247.32     42.07 o 
   2   1   4     7813.37     8081.22    236.93 o 
   3   1   4     6389.62     6112.09    114.55 o 
   4   1   4       19.98       71.88     12.00 o 
   5   1   4    27283.94    26582.26    413.73 o 
   6   1   4     5894.39     6146.16     94.60 o 
   7   1   4       62.11       98.23      7.06 o 
   8   1   4      131.51      191.74     42.72 o 
   9   1   4    12677.10    13126.22    244.35 o 
  10   1   4      535.20      541.56     34.50 o 
  11   1   4     2006.48     1951.94     92.31 o 
  12   1   4      299.15      303.15     79.28 o 
  13   1   4     5187.84     4664.76    144.64 o 
  14   1   4        0.45       91.51     17.52 o 
  15   1   4     3449.77     2705.41     88.79 o 
 -15   2   4      201.21      225.56     47.00 o 
 -14   2   4     5746.59     5652.68    113.44 o 
 -13   2   4      416.85      444.16     53.53 o 
 -12   2   4       31.53      103.88     17.92 o 
 -11   2   4     1009.94     1056.11     28.18 o 
 -10   2   4    12862.10    13777.26    356.50 o 
  -9   2   4      116.99      129.20     40.80 o 
  -8   2   4     7415.66     7064.17    107.81 o 
  -7   2   4     3033.12     2887.75     67.29 o 
  -6   2   4    28693.52    27988.59    707.57 o 
  -5   2   4      134.93      117.56      8.01 o 
  -4   2   4    12406.70    12387.94    316.25 o 
  -3   2   4     1402.93     1456.35     32.08 o 
  -2   2   4     1642.36     1596.64     31.30 o 
  -1   2   4     7170.33     7140.23    130.11 o 
   0   2   4    17005.03    17052.06    665.42 o 
   1   2   4     4349.36     4449.23    295.84 o 
   2   2   4     6149.31     6198.24    189.69 o 
   3   2   4     5689.18     5285.33    121.39 o 
   4   2   4    24523.22    22693.93    408.31 o 
   5   2   4     2500.42     2454.51     50.86 o 
   6   2   4     6939.60     6841.96    182.09 o 
   7   2   4     3106.19     2685.55     46.13 o 
   8   2   4    10605.94    10022.88    189.51 o 
   9   2   4       16.39       39.88     30.05 o 
  10   2   4    10869.45    10469.17    492.20 o 
  11   2   4     2549.11     2354.86    202.98 o 
  12   2   4     1973.55     1837.45     58.38 o 
  13   2   4      139.79      206.67     21.99 o 
  14   2   4     4745.71     4377.83    131.03 o 
  15   2   4      321.15      315.78     26.29 o 
 -16   3   4     1168.46     1261.58     49.92 o 
 -15   3   4     1491.81     1567.40     72.72 o 
 -14   3   4       67.43      172.07     14.08 o 
 -13   3   4      583.55      597.71     24.37 o 
 -12   3   4     5304.18     5291.88    147.34 o 
 -11   3   4     1737.15     1637.63     53.21 o 
 -10   3   4      448.12      440.80     21.85 o 
  -9   3   4     8388.23     8502.51    224.24 o 
  -8   3   4     4724.74     4845.07    132.16 o 
  -7   3   4     3786.63     3910.79    107.80 o 
  -6   3   4     1096.21     1127.34     36.40 o 
  -5   3   4    33637.60    31850.03    804.94 o 
  -4   3   4     8628.22     8224.89    213.66 o 
  -3   3   4     2770.65     2825.86    143.35 o 
  -2   3   4    20923.01    20253.54    387.33 o 
  -1   3   4    36072.91    36297.15    646.37 o 
   0   3   4     6075.33     6092.12    288.54 o 
   1   3   4     5854.26     5348.99    250.78 o 
   2   3   4     6611.44     6604.78    122.71 o 
   3   3   4     8338.01     8453.78    156.11 o 
   4   3   4      762.79      777.39    103.36 o 
   5   3   4    22072.91    21942.84    396.23 o 
   6   3   4     1660.26     1480.69     46.84 o 
   7   3   4      310.81      302.01     17.39 o 
   8   3   4      940.74      966.77     26.59 o 
   9   3   4    16021.56    15511.13    286.15 o 
  10   3   4      676.70      612.11     17.96 o 
  11   3   4     2452.07     1830.73     63.12 o 
  12   3   4     1688.84     1343.52     51.43 o 
  13   3   4     3429.53     3191.16    100.63 o 
  14   3   4        1.80       14.63     18.04 o 
 -16   4   4     1023.42     1093.75     46.39 o 
 -15   4   4      667.63      732.25     26.34 o 
 -14   4   4     2688.85     2709.58     85.58 o 
 -13   4   4     6270.10     6195.96    172.47 o 
 -12   4   4      997.94      964.33     38.82 o 
 -11   4   4     2879.89     2890.46     87.41 o 
 -10   4   4     7015.59     7374.08    199.04 o 
  -9   4   4     4384.57     4787.69    133.15 o 
  -8   4   4     1823.54     1741.57     54.89 o 
  -7   4   4     8169.09     8089.61    214.28 o 
  -6   4   4     8486.89     8742.74    229.60 o 
  -5   4   4     1151.31     1122.15     36.97 o 
  -4   4   4    21955.12    22181.27    512.93 o 
  -3   4   4    10408.08    10667.79    193.33 o 
  -2   4   4       76.95       66.37      5.24 o 
  -1   4   4     3258.28     3293.53     63.34 o 
   0   4   4    14046.86    14076.92    254.71 o 
   1   4   4    12741.09    13001.74    350.47 o 
   2   4   4      582.05      556.76     20.88 o 
   3   4   4    15160.03    15691.02    401.05 o 
   4   4   4    19240.50    19314.89    349.72 o 
   5   4   4     1557.54     1522.98     60.89 o 
   6   4   4     3185.66     3226.09     72.16 o 
   7   4   4     3912.35     3850.10     78.29 o 
   8   4   4     8624.26     8833.30    395.30 o 
   9   4   4       19.93      154.33     85.11 o 
  10   4   4     4957.30     4997.23    144.44 o 
  11   4   4     1798.81     1943.00     67.54 o 
  12   4   4      979.81      842.88    122.73 o 
  13   4   4     1009.17      789.71     37.24 o 
  14   4   4     1263.66      941.30     44.31 o 
 -15   5   4     2023.77     2164.60     74.24 o 
 -14   5   4      920.74      891.98     38.72 o 
 -13   5   4      798.97      801.97     36.23 o 
 -12   5   4     7038.16     7209.45    198.69 o 
 -11   5   4     3456.33     3504.71    104.06 o 
 -10   5   4       31.02       53.55     14.31 o 
  -9   5   4     4643.99     4795.45    134.51 o 
  -8   5   4    13876.64    14561.61    378.89 o 
  -7   5   4     2539.22     2604.33     77.94 o 
  -6   5   4     3041.08     2960.59     86.02 o 
  -5   5   4     8601.99     8345.14    220.68 o 
  -4   5   4     5255.22     5359.53    100.25 o 
  -3   5   4      368.49      385.89     11.09 o 
  -2   5   4    14634.17    15668.09    283.23 o 
  -1   5   4    15073.44    15629.00    283.80 o 
   0   5   4     3948.30     3875.73     75.02 o 
   1   5   4     1695.82     1697.11     36.38 o 
   2   5   4    21334.82    23174.83    417.72 o 
   3   5   4     5898.17     6309.00    119.81 o 
   4   5   4       61.48       76.91      7.82 o 
   5   5   4     8192.24     8573.83    563.51 o 
   6   5   4     6400.50     6622.83    127.36 o 
   7   5   4      553.36      490.23     17.88 o 
   8   5   4     1356.81     1314.23    101.38 o 
   9   5   4     2216.39     2341.47     77.30 o 
  10   5   4       55.28       56.76     15.20 o 
  11   5   4      710.74      779.66     38.28 o 
  12   5   4     3925.45     3879.53    120.50 o 
  13   5   4      425.71      463.85     22.51 o 
 -14   6   4     2201.02     2326.22     78.59 o 
 -13   6   4     3777.92     3998.99    120.84 o 
 -12   6   4       71.24       37.69     15.45 o 
 -11   6   4     1492.64     1637.23     58.89 o 
 -10   6   4     5823.95     5958.47    167.43 o 
  -9   6   4     3456.54     3290.28     98.26 o 
  -8   6   4      688.77      638.42     28.47 o 
  -7   6   4     9191.52     9297.49    248.36 o 
  -6   6   4     6267.07     6388.74    174.22 o 
  -5   6   4      293.97      285.31     17.10 o 
  -3   6   4    14166.98    14741.38    267.66 o 
  -2   6   4     1674.08     1601.93     34.71 o 
  -1   6   4     5793.54     6033.38    114.18 o 
   0   6   4     3076.90     3130.07    347.67 o 
   1   6   4     8815.64     8876.62    165.04 o 
   2   6   4      244.73      202.78     55.94 o 
   3   6   4    11508.45    12487.09    230.24 o 
   4   6   4     2096.00     2182.64     47.67 o 
   5   6   4      634.26      627.10     20.23 o 
   6   6   4       11.40      130.36     17.34 o 
   7   6   4    12447.18    13309.57    351.78 o 
   8   6   4       27.69       24.05     13.49 o 
   9   6   4     1504.85     1391.96     53.87 o 
  10   6   4      467.54      522.28     30.77 o 
  11   6   4     5870.00     5989.44    174.79 o 
  12   6   4       29.35       25.70     20.88 o 
 -13   7   4      110.53      128.48     20.21 o 
 -12   7   4     3481.87     3818.91    118.37 o 
 -11   7   4      656.24      736.31     35.98 o 
 -10   7   4        1.42      -13.17     13.17 o 
  -9   7   4      471.47      372.89     24.84 o 
  -8   7   4    11889.99    12282.52    326.21 o 
  -7   7   4      157.84      107.20     15.32 o 
  -6   7   4     4794.06     4734.24    134.73 o 
  -5   7   4      542.35      564.16     26.47 o 
  -4   7   4     5885.88     5893.23    162.76 o 
  -3   7   4       34.89        4.23     11.52 o 
  -2   7   4    13987.00    14504.91    543.91 o 
  -1   7   4     2017.74     1868.12     77.44 o 
   0   7   4      759.95      765.96     21.05 o 
   1   7   4       13.90       50.14     17.94 o 
   2   7   4     7134.76     7424.51    140.99 o 
   3   7   4      454.59      378.30     51.19 o 
   4   7   4     2559.85     2561.50    255.76 o 
   5   7   4      819.33      847.64    123.97 o 
   6   7   4     8583.32     9275.69    251.52 o 
   7   7   4       73.84      120.47     17.52 o 
   8   7   4     6611.75     7344.72    205.76 o 
   9   7   4     1311.35     1302.80     51.97 o 
  10   7   4     1016.91     1237.31     51.38 o 
  11   7   4      242.12      270.38     27.73 o 
 -12   8   4       30.51      147.31     25.60 o 
 -11   8   4     2165.49     2327.53     79.53 o 
 -10   8   4      150.85      118.08     17.89 o 
  -9   8   4     2427.61     2466.76     81.08 o 
  -8   8   4       13.99       77.40     15.49 o 
  -7   8   4    11099.91    11080.08    297.27 o 
  -6   8   4      139.51      127.76     17.92 o 
  -5   8   4      120.36       74.73     13.54 o 
  -4   8   4       79.00       52.81     14.11 o 
  -3   8   4    11036.81    10491.89    278.88 o 
  -2   8   4      157.12      155.59     13.99 o 
  -1   8   4     4476.87     4382.03    124.80 o 
   0   8   4       75.60       87.94     10.20 o 
   1   8   4     8025.07     8540.10    162.01 o 
   2   8   4       13.80       47.96     12.08 o 
   3   8   4     9605.41    10012.20    310.61 o 
   4   8   4       12.61       61.28     10.57 o 
   5   8   4     4273.68     4511.03    131.57 o 
   6   8   4        2.26       61.61     18.06 o 
   7   8   4     9555.93    10469.78    285.06 o 
   8   8   4      153.96      167.63     21.06 o 
   9   8   4       27.60      146.37     21.92 o 
  10   8   4      150.45      261.36     29.31 o 
 -10   9   4        3.56      130.90     21.87 o 
  -9   9   4       50.00       -5.76     15.77 o 
  -8   9   4     6085.42     5823.89    167.40 o 
  -7   9   4      261.39      262.65     22.49 o 
  -6   9   4     2672.96     2612.32     83.80 o 
  -5   9   4        3.01       39.27     14.36 o 
  -4   9   4     2981.72     3035.49     93.93 o 
  -3   9   4       68.59       51.28     14.11 o 
  -2   9   4    13754.61    13848.92    365.13 o 
  -1   9   4        1.43      -13.20     13.20 o 
   0   9   4      941.53     1007.33     39.49 o 
   1   9   4      145.40      133.11     11.59 o 
   2   9   4    14049.12    14886.81    678.62 o 
   3   9   4       20.58      -13.99     13.99 o 
   4   9   4      446.56      446.48     27.63 o 
   5   9   4       22.38       65.69     18.31 o 
   6   9   4     7964.76     9215.39    254.59 o 
   7   9   4       24.73       37.41     19.15 o 
   8   9   4     1774.82     1695.73     64.40 o 
  -8  10   4       54.11      104.93     24.91 o 
  -7  10   4     6132.78     6295.90    181.37 o 
  -6  10   4      127.70       74.63     21.25 o 
  -5  10   4      173.91      275.79     23.23 o 
  -4  10   4       64.88       64.23     17.62 o 
  -3  10   4     9429.67     9908.58    269.02 o 
  -2  10   4       11.23       96.92     19.08 o 
  -1  10   4     1569.90     1422.50     53.08 o 
   0  10   4       72.05       95.74     16.01 o 
   1  10   4     7093.80     7123.08    197.60 o 
   3  10   4     6376.41     6757.06    189.37 o 
   4  10   4      325.19      312.71     25.53 o 
   5  10   4      916.09      812.33     39.22 o 
   6  10   4       59.05      -21.94     21.94 o 
  -4  11   4     3541.58     3219.85    102.41 o 
  -3  11   4       98.27      101.32     22.07 o 
  -2  11   4     4759.80     4912.54    144.77 o 
  -1  11   4      325.00      331.00     27.73 o 
 -17   0   5     3779.34     4317.01    134.51 o 
 -15   0   5      314.59      363.52     30.69 o 
 -13   0   5     6389.80     6812.91    193.67 o 
 -11   0   5     2685.71     2839.34    117.67 o 
  -9   0   5     6464.03     6406.77    226.11 o 
  -7   0   5    27735.34    26362.05    981.99 o 
  -5   0   5     2862.34     2618.30     52.09 o 
  -3   0   5    13756.90    12984.87    493.78 o 
  -1   0   5    31581.56    30660.40    675.65 o 
   1   0   5    15944.67    14695.43    263.71 o 
   3   0   5    22201.48    20981.27    535.82 o 
   5   0   5    25918.70    26973.30    687.31 o 
   7   0   5    25760.51    25960.40    664.79 o 
   9   0   5      690.96      700.53     32.60 o 
  11   0   5    14454.03    13622.01    360.21 o 
  13   0   5      196.48      239.34     23.21 o 
 -16   1   5     2277.38     2546.50     96.63 o 
 -15   1   5      766.28      879.67     30.80 o 
 -14   1   5     2313.24     2413.13    134.26 o 
 -13   1   5        3.27       55.70      8.50 o 
 -12   1   5     6769.74     7194.79    146.62 o 
 -11   1   5     1196.50     1187.59     64.54 o 
 -10   1   5      624.41      636.33     19.75 o 
  -9   1   5      368.51      323.69     19.32 o 
  -8   1   5    17554.23    17220.29    304.45 o 
  -7   1   5      223.57      257.61     20.19 o 
  -6   1   5     2525.63     2319.34     37.73 o 
  -5   1   5      974.83      945.44     17.01 o 
  -4   1   5     6997.14     6796.02    308.84 o 
  -3   1   5     1379.37     1373.83     31.96 o 
  -2   1   5    51844.79    49143.38    712.90 o 
  -1   1   5     1579.18     1826.30     34.71 o 
   0   1   5     1162.48     1163.94     25.03 o 
   1   1   5     1664.43     1691.40     52.30 o 
   2   1   5    46595.81    43374.15    945.95 o 
   3   1   5     1249.32     1181.36     38.87 o 
   4   1   5     2040.96     1988.30    168.51 o 
   5   1   5       33.22       99.54     11.69 o 
   6   1   5    42425.30    43670.52    636.81 o 
   7   1   5       72.15      144.66     40.99 o 
   8   1   5     8520.07     8509.60    162.53 o 
   9   1   5      130.41      190.41     50.19 o 
  10   1   5     5192.89     5110.22    138.66 o 
  11   1   5       57.64      118.61     30.62 o 
  12   1   5     6648.65     6306.06    225.55 o 
  13   1   5       72.47      132.16     18.08 o 
  14   1   5      257.71      243.76     25.82 o 
 -16   2   5      116.75      214.85     26.69 o 
 -15   2   5      327.77      435.63     33.56 o 
 -14   2   5     1872.93     1911.91     78.92 o 
 -13   2   5    12206.74    12062.73    543.76 o 
 -12   2   5       69.01      108.08     10.59 o 
 -11   2   5     4284.79     4747.00     78.80 o 
 -10   2   5     6936.05     6827.95    131.74 o 
  -9   2   5     6225.85     5847.66    113.51 o 
  -8   2   5     1457.23     1482.66     45.79 o 
  -7   2   5    22138.74    19940.88    787.28 o 
  -6   2   5     9227.26     8641.83    219.23 o 
  -5   2   5      313.62      264.61     21.66 o 
  -4   2   5     1420.46     1553.26     30.08 o 
  -3   2   5    38056.30    35767.05    635.81 o 
  -2   2   5     7787.66     7993.61    198.18 o 
  -1   2   5      802.52      826.03     57.68 o 
   0   2   5      620.64      697.31     24.51 o 
   1   2   5    35736.61    35155.43    627.62 o 
   2   2   5     3668.13     3960.49    107.76 o 
   3   2   5     9925.86    10031.54    217.20 o 
   4   2   5      644.98      600.71     24.69 o 
   5   2   5     4031.87     3922.11     78.14 o 
   6   2   5       27.75       67.02      7.84 o 
   7   2   5    11308.77    10909.83    203.99 o 
   8   2   5       29.84       38.95     24.84 o 
   9   2   5     1065.43      971.67     28.34 o 
  10   2   5      567.19      587.21     69.03 o 
  11   2   5    10260.29     9659.74    529.33 o 
  12   2   5       23.07       95.09     22.11 o 
  13   2   5     1866.29     1478.85     56.86 o 
  14   2   5      486.19      389.12     28.37 o 
 -16   3   5     2547.92     3032.58    101.54 o 
 -15   3   5      934.03      989.61     90.84 o 
 -14   3   5     1552.26     1565.95     44.61 o 
 -13   3   5      616.67      586.77     37.48 o 
 -12   3   5    11794.82    11658.52    306.36 o 
 -11   3   5     1492.49     1567.39     52.07 o 
 -10   3   5       78.96      137.28     13.10 o 
  -9   3   5     8271.42     8553.46    226.02 o 
  -8   3   5    23384.08    23952.58    610.30 o 
  -7   3   5     2547.31     2553.94     73.47 o 
  -5   3   5    15589.56    14843.58    380.01 o 
  -4   3   5    22931.85    22233.77    396.62 o 
  -3   3   5      215.21      166.48     38.11 o 
  -2   3   5    24479.92    25748.99    460.34 o 
  -1   3   5     4946.40     4973.40    113.41 o 
   0   3   5    25975.15    26126.28    467.35 o 
   1   3   5     1676.11     1436.40    104.95 o 
   2   3   5    38596.22    38621.26    706.38 o 
   3   3   5     1583.30     1613.85     50.56 o 
   4   3   5      499.39      489.17     16.73 o 
   5   3   5    12193.19    12326.28    266.31 o 
   6   3   5     9657.89     9655.41    180.68 o 
   7   3   5      273.25      247.66     10.63 o 
   8   3   5     2739.46     2590.68    117.82 o 
   9   3   5     3457.81     3142.64     88.08 o 
  10   3   5      737.31      671.60     32.73 o 
  11   3   5      152.42      217.57     15.82 o 
  12   3   5     4827.64     4213.29    125.37 o 
  13   3   5     1030.39      821.20     40.36 o 
  14   3   5      167.95      114.81     19.15 o 
 -16   4   5      660.61      778.09     28.24 o 
 -15   4   5       76.21      113.72     26.06 o 
 -14   4   5     1172.34     1247.54     47.47 o 
 -13   4   5     5959.85     5940.28    166.41 o 
 -12   4   5      154.59      140.74     16.48 o 
 -11   4   5     3509.64     3459.59    101.05 o 
 -10   4   5     2413.80     2394.52     73.72 o 
  -9   4   5     1280.52     1228.93     42.43 o 
  -8   4   5     1775.42     1729.14     54.84 o 
  -7   4   5     9788.10     9776.22    256.29 o 
  -6   4   5     9963.49     9715.67    253.67 o 
  -5   4   5      567.01      553.17     22.02 o 
  -4   4   5    12002.26    12159.77    219.75 o 
  -3   4   5    20066.69    19410.83    660.16 o 
  -2   4   5     1012.52      977.92     42.30 o 
  -1   4   5     2542.76     2545.96     50.47 o 
   0   4   5    15563.41    16105.17    291.23 o 
   1   4   5    18428.63    19205.21    346.52 o 
   2   4   5     1413.71     1494.64     68.28 o 
   3   4   5    12043.98    12163.63    388.01 o 
   4   4   5    14706.16    15339.44    280.34 o 
   5   4   5     7387.31     7819.16    148.10 o 
   6   4   5     3254.01     3327.70     69.31 o 
   7   4   5     6845.66     7375.05    324.38 o 
   8   4   5     6994.59     6686.39    130.59 o 
   9   4   5      137.56      176.66     21.85 o 
  10   4   5     6325.56     5669.68    318.56 o 
  11   4   5     5870.34     4732.48    137.23 o 
  13   4   5     1394.83     1247.27     53.38 o 
 -15   5   5     2443.36     2475.66     81.85 o 
 -14   5   5      424.56      504.66     28.86 o 
 -13   5   5      226.27      170.79     19.08 o 
 -12   5   5     1530.98     1646.94     57.21 o 
 -11   5   5     2276.67     2352.88     75.52 o 
 -10   5   5        8.49       37.96     13.17 o 
  -9   5   5     3557.74     3397.14     99.39 o 
  -8   5   5     4661.86     4856.93    135.87 o 
  -7   5   5      959.22      964.36     35.44 o 
  -6   5   5     1706.40     1730.35     55.13 o 
  -5   5   5    10386.24    10256.26    269.34 o 
  -4   5   5     5507.86     5269.97     98.56 o 
  -3   5   5     4230.12     4100.97     78.27 o 
  -2   5   5    15272.50    14870.99    269.14 o 
  -1   5   5    17975.97    18301.85    460.95 o 
   0   5   5     1886.07     1762.84     37.67 o 
   1   5   5     7939.56     7637.22    233.25 o 
   2   5   5    18740.94    19439.81    352.27 o 
   3   5   5     4164.23     4449.68     87.69 o 
   4   5   5      642.58      656.88     50.80 o 
   5   5   5    12959.04    13467.81    249.00 o 
   6   5   5     9043.94     9255.41    174.87 o 
   7   5   5     1534.64     1513.54     37.91 o 
   8   5   5     2764.39     2627.34     59.17 o 
   9   5   5    11161.43    11417.03    306.53 o 
  10   5   5     1726.01     1717.08     63.12 o 
  11   5   5      167.32      201.27     92.19 o 
  12   5   5     3300.16     2345.15     77.67 o 
  13   5   5     2547.54     1904.18     67.51 o 
 -14   6   5     3974.87     4232.99    127.96 o 
 -13   6   5      581.92      461.90     28.94 o 
 -12   6   5      943.19      910.68     39.94 o 
 -11   6   5      235.19      187.82     19.75 o 
 -10   6   5     9386.49     9368.93    252.24 o 
  -9   6   5       66.82       79.45     12.70 o 
  -8   6   5      327.81      305.82     20.21 o 
  -7   6   5     1723.27     1636.07     54.91 o 
  -6   6   5    15061.09    15048.32    391.40 o 
  -5   6   5      129.64      134.66     12.78 o 
  -4   6   5     3389.46     3180.51     92.38 o 
  -3   6   5     6533.84     6324.34    171.31 o 
  -2   6   5     7029.21     6849.04    128.57 o 
  -1   6   5     2507.32     2491.70     96.39 o 
   0   6   5     9792.69    10244.31    189.48 o 
   1   6   5     2383.86     2505.23    148.32 o 
   2   6   5      745.77      758.45     21.69 o 
   3   6   5     2675.92     2863.07     60.13 o 
   4   6   5    10994.59    10987.04    204.88 o 
   5   6   5      313.82      276.41     40.28 o 
   6   6   5     5319.29     5434.16    118.41 o 
   7   6   5     4735.29     4898.08     99.83 o 
   8   6   5     4127.53     4108.61    123.29 o 
   9   6   5       38.54      108.41     17.55 o 
  10   6   5     5684.44     5842.69    170.69 o 
  11   6   5     3487.41     3569.95    114.10 o 
  12   6   5      782.20      781.53     41.86 o 
 -13   7   5     2314.02     2409.82     82.64 o 
 -12   7   5      479.50      426.54     28.91 o 
 -11   7   5     5454.31     5474.20    158.26 o 
 -10   7   5      380.19      354.80     22.81 o 
  -9   7   5    11938.53    12530.26    333.47 o 
  -8   7   5     1413.29     1488.29     53.60 o 
  -7   7   5     6214.05     5706.65    160.04 o 
  -6   7   5       48.56       44.66     11.57 o 
  -5   7   5    13287.26    13499.93    354.43 o 
  -4   7   5     1581.20     1569.72     52.59 o 
  -3   7   5     2052.79     2004.98     63.91 o 
  -2   7   5       66.27       47.84     11.37 o 
  -1   7   5    19510.32    21162.93    865.58 o 
   0   7   5       81.36      116.28     12.23 o 
   1   7   5     3434.97     3333.06    141.34 o 
   2   7   5       86.55       91.46     27.05 o 
   3   7   5     3035.66     3000.36    259.64 o 
   4   7   5      533.12      423.88     65.49 o 
   5   7   5     8830.32     9674.52    328.62 o 
   6   7   5      805.04      816.38     37.54 o 
   7   7   5      147.19      167.50     18.61 o 
   8   7   5      989.95     1071.64     46.11 o 
   9   7   5     2898.34     3014.96     98.48 o 
  10   7   5      113.34      270.11     25.38 o 
  11   7   5      553.84      616.83     38.18 o 
 -12   8   5      242.56      216.01     22.59 o 
 -11   8   5      225.62      176.60     21.99 o 
 -10   8   5     7780.06     7960.49    221.47 o 
  -9   8   5     1052.58     1037.19     43.20 o 
  -8   8   5     1870.47     1613.61     57.85 o 
  -7   8   5     1099.67     1127.36     45.10 o 
  -6   8   5     8505.90     8488.72    231.11 o 
  -5   8   5      338.37      307.00     20.71 o 
  -4   8   5     7218.46     6973.42    191.70 o 
  -3   8   5        9.81       -1.63     12.95 o 
  -2   8   5     3307.12     3127.52     93.69 o 
  -1   8   5      592.72      504.33     25.18 o 
   0   8   5    16334.41    18024.78    341.32 o 
   1   8   5       66.83       79.82     10.33 o 
   2   8   5        5.50       66.14     23.16 o 
   3   8   5      314.65      349.79     25.99 o 
   4   8   5    12073.33    13911.44    259.60 o 
   5   8   5      459.82      371.73     25.58 o 
   6   8   5     1465.04     1599.27     59.83 o 
   7   8   5      239.00      211.93     24.98 o 
   8   8   5     3319.07     3471.70    110.79 o 
   9   8   5       23.85      106.71     19.92 o 
  10   8   5     3399.06     3932.21    125.32 o 
 -10   9   5      155.95      168.17     22.02 o 
  -9   9   5     3396.57     3178.78    100.90 o 
  -8   9   5       68.51       88.13     18.93 o 
  -7   9   5      266.12      193.33     20.71 o 
  -6   9   5      353.67      373.28     23.97 o 
  -5   9   5     8503.66     8711.70    238.18 o 
  -4   9   5      211.66      191.23     18.39 o 
  -3   9   5     2500.55     2227.17     72.61 o 
  -2   9   5      204.51      167.35     16.66 o 
  -1   9   5     9860.06     9746.04    262.79 o 
   0   9   5      198.62      158.26     17.40 o 
   1   9   5     5130.33     4875.81    139.21 o 
   2   9   5       11.53        6.57     41.34 o 
   3   9   5     3020.10     3376.58    103.55 o 
   4   9   5        3.19       18.91     16.76 o 
   5   9   5     9319.16     9644.28    263.07 o 
   6   9   5       61.76      118.82     22.44 o 
   7   9   5      723.51      605.09     37.24 o 
   8   9   5      127.11      182.28     27.21 o 
  -8  10   5      640.98      657.90     35.34 o 
  -7  10   5       69.96       53.23     20.83 o 
  -6  10   5     4855.28     4889.93    145.80 o 
  -5  10   5       80.33       99.99     21.87 o 
  -4  10   5     5323.44     5336.75    154.77 o 
  -3  10   5      147.98      114.81     21.65 o 
  -2  10   5     1188.92     1251.64     49.38 o 
  -1  10   5      189.17      128.21     17.72 o 
   0  10   5     9193.26    10275.12    278.91 o 
   1  10   5      110.77      137.85     18.61 o 
   3  10   5      128.61      149.34     26.12 o 
   4  10   5     8994.61    10229.64    280.04 o 
   5  10   5       23.34       93.27     20.04 o 
  -3  11   5      216.76      203.01     28.67 o 
  -2  11   5      253.67      310.76     24.76 o 
  -1  11   5     3947.94     3948.82    120.42 o 
 -16   0   6     4132.27     4373.46    136.07 o 
 -14   0   6    11717.21    12068.08    326.77 o 
 -10   0   6    24316.30    24890.73    608.82 o 
  -8   0   6      354.32      472.40    153.23 o 
  -6   0   6    19714.82    18361.95    332.09 o 
  -4   0   6     1291.64     1666.15    274.87 o 
  -2   0   6    21356.98    20058.96    359.92 o 
   0   0   6    26830.30    28269.57    504.95 o 
   2   0   6     2080.60     1933.19     57.98 o 
   4   0   6    34749.69    36845.40    934.90 o 
   6   0   6     4378.04     4343.83    124.21 o 
   8   0   6    10723.11    11643.67    309.82 o 
  10   0   6     4217.83     3982.28    119.07 o 
  12   0   6     2412.05     2143.84     74.36 o 
  14   0   6     3344.70     3479.06    110.59 o 
 -17   1   6      289.98      355.05     31.24 o 
 -16   1   6       53.25      177.37     21.41 o 
 -15   1   6     7659.59     8557.49    242.75 o 
 -14   1   6        0.94      106.88     39.22 o 
 -13   1   6      336.90      343.94     19.99 o 
 -12   1   6      122.84      131.83     49.83 o 
 -11   1   6    12676.45    13630.49    207.62 o 
 -10   1   6     1106.52     1130.73     24.52 o 
  -9   1   6    14013.93    13756.66    371.07 o 
  -8   1   6       88.90      139.61     25.02 o 
  -7   1   6    14707.52    14321.76    362.84 o 
  -6   1   6     1440.72     1437.17     55.94 o 
  -5   1   6    31430.01    29941.49    548.18 o 
  -4   1   6      430.00      511.03     19.38 o 
  -3   1   6      189.07      272.60     28.47 o 
  -2   1   6    17701.77    16467.12    241.77 o 
  -1   1   6    65319.64    60000.52    870.19 o 
   0   1   6      286.73      291.33      9.66 o 
   1   1   6    13161.55    12111.81    231.24 o 
   2   1   6     3498.54     3077.47     61.56 o 
   3   1   6    18028.54    17068.42    310.20 o 
   4   1   6      480.35      495.05     16.66 o 
   5   1   6    26218.83    25967.02    469.46 o 
   6   1   6       97.46       58.72     22.03 o 
   7   1   6     2049.89     1978.05     46.15 o 
   8   1   6       81.71      107.01     51.44 o 
   9   1   6     9020.81     9447.39    268.25 o 
  10   1   6       35.56       37.57     11.14 o 
  11   1   6      151.52      197.14     30.83 o 
  12   1   6      144.56       18.18     44.98 o 
  13   1   6     3072.44     2749.69     83.90 o 
  14   1   6        0.68       -2.08     19.30 o 
 -16   2   6     1289.80     1304.77     56.00 o 
 -15   2   6      197.54      345.98     31.73 o 
 -14   2   6     5971.92     6287.44    131.87 o 
 -13   2   6      123.18      188.57     50.36 o 
 -12   2   6       66.72      118.86     25.13 o 
 -11   2   6     1613.71     1700.34     86.11 o 
 -10   2   6    18679.52    19312.48    537.14 o 
  -9   2   6       20.50       58.37     22.17 o 
  -8   2   6     1191.21     1075.79     54.44 o 
  -7   2   6     9130.11     8789.15    234.38 o 
  -6   2   6    40654.97    36874.16    537.45 o 
  -5   2   6     1504.02     1536.62     59.27 o 
  -4   2   6     5814.10     5619.13    102.94 o 
  -3   2   6    21735.02    21805.38    389.51 o 
  -2   2   6    30079.75    30291.95    724.93 o 
  -1   2   6     6109.37     6333.80    117.36 o 
   0   2   6    19579.42    19239.19    731.64 o 
   1   2   6     5788.71     5852.86    110.39 o 
   2   2   6     4597.59     4641.22     89.81 o 
   3   2   6     2070.96     2034.33     44.33 o 
   4   2   6    30185.38    30115.66    542.21 o 
   5   2   6      964.94      945.66     25.99 o 
   6   2   6      234.34      274.54     21.43 o 
   7   2   6      984.94      907.47     26.81 o 
   8   2   6    10080.35     9583.55    182.43 o 
   9   2   6      246.34      321.21    153.23 o 
  10   2   6     8657.07     8439.46    235.81 o 
  11   2   6     1797.81     1625.61    100.30 o 
  12   2   6     1506.93     1295.76     37.08 o 
  13   2   6        4.67       67.00     18.06 o 
  14   2   6     4166.85     3568.87    112.10 o 
 -16   3   6      755.57      926.05     48.73 o 
 -15   3   6     1447.74     1583.15     80.71 o 
 -14   3   6      588.36      624.63     22.87 o 
 -13   3   6      724.85      770.78     24.96 o 
 -12   3   6     2656.34     2698.09     80.86 o 
 -11   3   6     1062.96     1028.46     37.34 o 
 -10   3   6      217.08      246.93     15.59 o 
  -9   3   6    11254.24    11952.08    311.45 o 
  -8   3   6     2504.35     2304.87     68.06 o 
  -7   3   6     2786.27     2658.68     76.02 o 
  -6   3   6      569.78      511.33     20.49 o 
  -5   3   6    52761.41    51898.81   1307.54 o 
  -4   3   6     6950.07     6601.92    120.69 o 
  -3   3   6     2150.44     2013.71     62.75 o 
  -2   3   6     6630.10     7085.61    130.67 o 
  -1   3   6    88191.02    85261.97   1513.98 o 
   0   3   6     2579.35     2524.26    117.55 o 
   1   3   6     6893.64     6556.46    123.16 o 
   2   3   6     6797.31     7204.04    135.50 o 
   3   3   6    36219.22    36103.98    647.16 o 
   4   3   6     1992.60     2112.28     89.55 o 
   5   3   6    18137.46    18351.71    334.84 o 
   6   3   6     4823.19     4810.73     96.01 o 
   7   3   6     7798.82     7356.06    379.94 o 
   8   3   6     2087.38     1964.91     47.00 o 
   9   3   6    12220.26    11409.93    272.62 o 
  10   3   6     1489.30     1340.93     52.17 o 
  11   3   6        4.13       84.92     32.66 o 
  12   3   6     1738.66     1393.37     55.16 o 
  13   3   6     2177.00     2059.67     73.25 o 
 -16   4   6      791.52      930.55     58.19 o 
 -15   4   6       18.57       64.23     47.51 o 
 -14   4   6     2924.19     3383.47    102.61 o 
 -13   4   6     8006.28     9020.48    244.18 o 
 -12   4   6      863.12      908.04     36.50 o 
 -11   4   6     1161.76     1063.70     39.96 o 
 -10   4   6     8400.78     8474.06    226.59 o 
  -9   4   6     8408.13     8414.01    224.19 o 
  -8   4   6      671.92      660.07     26.71 o 
  -7   4   6     2818.93     2555.90     74.95 o 
  -6   4   6    16859.61    17043.34    438.13 o 
  -5   4   6     3483.34     3520.40     98.41 o 
  -4   4   6    11508.57    11786.20    480.88 o 
  -3   4   6     2257.55     2464.48    147.18 o 
  -2   4   6     3327.70     3422.12    182.63 o 
  -1   4   6       62.45      101.92     21.45 o 
   0   4   6     8538.67     8794.88    162.53 o 
   1   4   6     3936.37     3858.30    134.20 o 
   2   4   6      213.94      188.31     10.00 o 
   3   4   6     6491.09     6417.02    122.44 o 
   4   4   6    20837.36    21829.84    469.13 o 
   5   4   6      157.48      179.06     14.94 o 
   6   4   6      414.27      407.68     16.55 o 
   7   4   6     4578.28     4297.79     71.67 o 
   8   4   6     9360.42     8776.36    541.53 o 
   9   4   6      523.56      492.63     21.81 o 
  10   4   6     3845.68     3488.93    282.75 o 
  11   4   6     4053.37     3458.99    107.80 o 
  12   4   6     1459.81     1266.59     51.92 o 
  13   4   6      396.10      380.15     28.99 o 
 -15   5   6     1697.88     1689.08     61.61 o 
 -14   5   6     3480.63     3719.41    112.59 o 
 -13   5   6       69.01      110.54     18.16 o 
 -12   5   6     4502.43     4506.14    130.90 o 
 -11   5   6     4769.03     4936.36    140.64 o 
  -9   5   6     2505.90     2408.39     74.71 o 
  -8   5   6    10509.49    10543.89    278.24 o 
  -7   5   6     5953.63     5741.72    157.86 o 
  -6   5   6      732.96      721.41     28.39 o 
  -5   5   6     5484.81     5187.64    141.70 o 
  -4   5   6     2277.33     2403.89    224.29 o 
  -3   5   6       79.91       87.34     26.18 o 
  -2   5   6    11751.19    12537.25    228.85 o 
  -1   5   6    11903.94    12360.02    226.13 o 
   0   5   6     3093.41     3097.87     88.99 o 
   1   5   6     2674.18     2887.19     69.02 o 
   2   5   6    12223.29    13137.47    241.78 o 
   3   5   6     5216.46     5364.41    104.71 o 
   4   5   6       32.61       93.78     90.74 o 
   5   5   6     9786.88    10329.18    194.53 o 
   6   5   6     7065.07     7279.15    156.18 o 
   7   5   6       88.55       71.27     15.66 o 
   8   5   6     1052.88     1044.12     35.52 o 
   9   5   6     5407.00     5210.55    225.70 o 
  11   5   6      278.26      286.81     24.17 o 
  12   5   6     1609.76     1216.25     50.64 o 
 -14   6   6     1861.52     1886.88     67.39 o 
 -13   6   6     6113.70     6252.30    176.87 o 
 -12   6   6     1289.36     1419.51     52.93 o 
 -10   6   6     5000.24     4824.68    138.61 o 
  -9   6   6     5419.59     5269.02    149.54 o 
  -8   6   6      413.81      379.07     21.87 o 
  -7   6   6    10301.66     9818.23    261.31 o 
  -6   6   6     2857.69     2608.91     78.76 o 
  -5   6   6     2609.51     2703.70     81.30 o 
  -4   6   6      760.75      670.45     27.58 o 
  -3   6   6    18041.11    17839.66    460.25 o 
  -2   6   6     1688.11     1725.72    161.87 o 
  -1   6   6       44.03       68.94     44.36 o 
   0   6   6       48.56       31.80      8.39 o 
   1   6   6    10026.91    10325.57    192.20 o 
   2   6   6        4.79       59.16      8.66 o 
   3   6   6     4982.27     5264.81    104.32 o 
   4   6   6     2555.17     2493.65     92.62 o 
   5   6   6     4886.24     4999.15    100.72 o 
   6   6   6     3202.07     3224.97     70.10 o 
   7   6   6     7378.80     8038.94    157.11 o 
   8   6   6      631.86      710.54     36.25 o 
   9   6   6       52.75       38.48     18.26 o 
  10   6   6     2955.26     3048.15     99.59 o 
  11   6   6     4680.46     4110.21    346.22 o 
 -13   7   6       11.68       76.56     19.47 o 
 -12   7   6     2838.96     2652.08     86.79 o 
 -11   7   6     1989.14     1927.70     67.22 o 
 -10   7   6      783.19      727.86     34.08 o 
  -9   7   6     1056.45     1095.85     43.57 o 
  -8   7   6     9242.32     8894.42    241.10 o 
  -7   7   6     1501.95     1481.79     52.14 o 
  -6   7   6    10215.92    10508.08    280.54 o 
  -4   7   6     6827.38     6456.73    177.14 o 
  -3   7   6      159.68      163.18     15.15 o 
  -2   7   6    27260.04    27329.58    699.71 o 
  -1   7   6     1285.63     1317.63     78.10 o 
   0   7   6     6263.35     6403.77    123.21 o 
   1   7   6      818.68      748.79    142.43 o 
   2   7   6    22903.59    25102.50    478.89 o 
   3   7   6       95.80      133.84     47.32 o 
   4   7   6      728.34      695.52     97.48 o 
   5   7   6     1472.70     1359.86     42.80 o 
   6   7   6    16810.23    17773.42    329.02 o 
   7   7   6       33.01       78.59     17.52 o 
   8   7   6     1114.03     1168.21     50.29 o 
   9   7   6      512.99      535.50     34.05 o 
  10   7   6     3518.84     3775.17    120.47 o 
 -12   8   6       66.52      128.85     19.79 o 
 -11   8   6     1683.93     1727.95     63.14 o 
 -10   8   6        6.32       18.91     15.03 o 
  -9   8   6     2651.43     2684.95     86.67 o 
  -8   8   6      434.23      421.67     25.58 o 
  -7   8   6    10412.87    10268.05    276.66 o 
  -6   8   6        9.08      -12.48     12.48 o 
  -5   8   6       28.22       83.31     15.10 o 
  -4   8   6     2912.93     2750.39     85.70 o 
  -3   8   6    18215.58    17283.03    450.53 o 
  -2   8   6        2.61       47.45     12.13 o 
  -1   8   6     3711.67     3549.24    105.50 o 
   0   8   6     5221.36     4957.02    140.59 o 
   1   8   6     8533.39     8422.43    335.50 o 
   2   8   6        6.75       27.84     10.85 o 
   3   8   6     4582.73     4642.66    280.50 o 
   4   8   6     1687.85     1655.82    156.57 o 
   5   8   6     2717.92     2580.66     85.01 o 
   6   8   6      150.79      163.84     19.57 o 
   7   8   6     5438.85     6651.21    190.68 o 
   8   8   6     1057.29     1147.80     51.35 o 
   9   8   6       31.86       54.24     19.57 o 
 -10   9   6        0.72       38.16     18.29 o 
  -9   9   6       30.40       37.44     16.63 o 
  -8   9   6     6519.89     6276.65    178.67 o 
  -7   9   6       24.70       14.88     15.87 o 
  -5   9   6       32.87       55.73     15.62 o 
  -4   9   6     4479.62     4338.91    127.52 o 
  -3   9   6       34.23       55.41     17.67 o 
  -2   9   6     8658.95     8313.73    227.55 o 
  -1   9   6      389.79      269.14     21.08 o 
   0   9   6     1048.01     1044.77     41.27 o 
   1   9   6       98.34      154.82     20.17 o 
   2   9   6     7812.95     8140.68    157.51 o 
   3   9   6       16.83       49.88     11.93 o 
   4   9   6      341.68      333.57     25.31 o 
   5   9   6       29.06       10.21     16.88 o 
   6   9   6     4055.90     4661.70    141.48 o 
   7   9   6       55.89       75.50     20.07 o 
  -7  10   6     4548.50     4572.10    138.61 o 
  -6  10   6      266.67      253.25     23.11 o 
  -5  10   6      465.88      424.31     27.28 o 
  -4  10   6       57.05       45.59     19.15 o 
  -3  10   6     5166.82     5084.56    149.19 o 
  -2  10   6       23.81       99.52     17.87 o 
  -1  10   6      216.46      192.26     25.06 o 
   0  10   6      117.09       33.34     19.23 o 
   1  10   6     3928.98     3620.42    110.37 o 
   4  10   6      144.81      144.12     25.92 o 
   5  10   6      551.90      428.99     30.82 o 
 -17   0   7     3855.48     4364.36    136.41 o 
 -15   0   7      160.75      366.78     32.40 o 
 -13   0   7     9775.68    11231.02    308.59 o 
 -11   0   7     3195.64     3141.87     76.57 o 
  -9   0   7    18602.70    18541.38    337.59 o 
  -7   0   7    30678.81    29803.78    535.79 o 
  -5   0   7      259.95      248.13     44.27 o 
  -3   0   7    61918.80    56146.94    999.51 o 
  -1   0   7    12045.14    12434.17    296.69 o 
   1   0   7    47890.95    44178.20    786.52 o 
   3   0   7    21038.12    19809.13    508.49 o 
   5   0   7    26370.89    25713.40    659.13 o 
   7   0   7    16757.71    18065.50    470.80 o 
   9   0   7       68.78       48.34     14.98 o 
  11   0   7     9639.17    10142.83    276.36 o 
  13   0   7      673.53      529.64     34.03 o 
 -17   1   7       42.82      155.81     20.12 o 
 -16   1   7     3066.65     3564.74    187.57 o 
 -15   1   7      554.42      748.81     58.20 o 
 -14   1   7     3643.29     3802.25     85.12 o 
 -13   1   7      509.07      499.68     23.15 o 
 -12   1   7    10976.92    12639.62    461.14 o 
 -11   1   7     1522.19     1611.44     52.39 o 
 -10   1   7      712.95      784.70     40.68 o 
  -9   1   7      470.08      498.34     19.50 o 
  -8   1   7    44223.60    44759.14    611.63 o 
  -7   1   7      111.04      160.26      7.00 o 
  -6   1   7     2449.35     2415.23     39.87 o 
  -5   1   7     3897.16     4421.38     69.00 o 
  -4   1   7    49434.07    48049.32    698.80 o 
  -3   1   7        0.06       37.38     10.57 o 
  -2   1   7    48235.74    45396.16    660.00 o 
  -1   1   7     1025.44     1160.71     32.20 o 
   0   1   7    12432.33    11527.26    210.16 o 
   1   1   7      659.11      776.46     20.41 o 
   2   1   7    33560.59    33233.68    596.34 o 
   3   1   7        7.29       46.90     12.64 o 
   4   1   7      158.07      218.44     52.40 o 
   5   1   7     1376.56     1291.13     47.05 o 
   6   1   7    19637.92    20243.84    369.98 o 
   7   1   7     1070.73     1095.76     45.11 o 
   8   1   7     5897.45     5579.32    114.28 o 
   9   1   7       70.46      226.01     56.23 o 
  10   1   7     4298.97     4172.76    166.38 o 
  11   1   7      156.51      143.25     48.75 o 
  12   1   7     3776.35     3636.45    106.81 o 
  13   1   7        2.57       27.43     14.54 o 
 -16   2   7      727.31      882.34     47.28 o 
 -15   2   7       41.61       92.43     21.06 o 
 -14   2   7      154.03      161.35     24.09 o 
 -13   2   7     9272.50     9478.92    149.52 o 
 -12   2   7     1107.16     1171.24     27.10 o 
 -11   2   7     3442.73     3608.07     86.45 o 
 -10   2   7     1252.41     1142.34     38.77 o 
  -9   2   7     5548.50     5290.76    104.91 o 
  -8   2   7       69.97      107.73      8.58 o 
  -7   2   7    26067.46    24686.79    375.64 o 
  -6   2   7      967.86      890.48     43.40 o 
  -5   2   7     3217.05     3494.43    105.78 o 
  -4   2   7      883.19      990.47     18.52 o 
  -3   2   7    53211.81    51562.59    916.48 o 
  -2   2   7       84.30       57.46     18.74 o 
  -1   2   7    13434.38    15597.46    281.91 o 
   0   2   7     1248.44     1268.20     29.04 o 
   1   2   7    24316.95    24766.67    758.52 o 
   2   2   7      960.99     1122.05     27.71 o 
   3   2   7     1086.18      835.10     46.66 o 
   4   2   7     3721.16     3504.47     72.06 o 
   5   2   7     4026.49     3807.79     78.35 o 
   6   2   7     2952.70     2870.61    108.11 o 
   7   2   7     9757.86     9523.49    181.53 o 
   8   2   7      132.31      165.09     49.64 o 
   9   2   7      379.40      345.58     25.63 o 
  10   2   7     1968.28     2007.03     55.73 o 
  11   2   7     8412.97     7902.46    323.85 o 
  12   2   7       14.70       92.70     50.45 o 
  13   2   7     1281.32     1281.17     79.48 o 
 -16   3   7      501.11      670.40     39.71 o 
 -15   3   7     1065.72     1123.64     37.90 o 
 -14   3   7     5631.82     5774.41    140.14 o 
 -13   3   7      285.39      367.86     22.97 o 
 -12   3   7     4726.11     4863.98    136.09 o 
 -11   3   7     2808.42     2963.63     87.26 o 
 -10   3   7     1524.50     1510.93     49.33 o 
  -9   3   7     4268.13     4106.34    114.37 o 
  -8   3   7    15090.03    14870.27    383.29 o 
  -7   3   7     4430.39     4489.68    123.04 o 
  -6   3   7      298.19      305.32     15.22 o 
  -5   3   7     1072.93      878.08     18.79 o 
  -4   3   7     8218.57     8188.48    149.63 o 
  -3   3   7      820.32      900.37     86.05 o 
  -2   3   7     6958.17     6745.41    223.32 o 
  -1   3   7      264.82      184.62     19.10 o 
   0   3   7     5060.28     5640.35    108.90 o 
   1   3   7     2413.53     2662.51     55.20 o 
   2   3   7    14316.63    14443.92    264.54 o 
   3   3   7     5058.13     4676.66     92.31 o 
   4   3   7     3832.14     3855.36     78.50 o 
   5   3   7     4471.52     4616.50    141.81 o 
   6   3   7     6546.47     6199.48    202.88 o 
   7   3   7      748.93      693.81     23.22 o 
   8   3   7     7041.79     6768.49    133.70 o 
   9   3   7     2875.74     2785.25     63.79 o 
  10   3   7     2076.71     1687.88    130.72 o 
  11   3   7      154.13      157.06     20.85 o 
  12   3   7     5391.78     4839.54    143.70 o 
  13   3   7     1013.67      855.60     43.02 o 
 -15   4   7       14.42       85.16     27.48 o 
 -14   4   7     2233.03     2194.70     72.38 o 
 -13   4   7     4370.89     4587.42    132.16 o 
 -12   4   7      154.42      166.93     16.93 o 
 -11   4   7     1353.94     1332.01     47.03 o 
 -10   4   7     5574.52     6149.77    169.11 o 
  -9   4   7     4230.14     4128.14    116.42 o 
  -8   4   7      361.13      412.95     20.41 o 
  -7   4   7     2679.76     2415.60     72.41 o 
  -6   4   7    10130.88     9680.01    254.00 o 
  -5   4   7     4406.23     4583.76    125.79 o 
  -4   4   7     8222.50     8472.35    155.42 o 
  -3   4   7    12452.11    12163.66    221.47 o 
  -2   4   7     4860.24     4808.88    102.61 o 
  -1   4   7      812.77      686.10     41.31 o 
   0   4   7    10949.56    11343.75    209.04 o 
   1   4   7    15915.06    16785.65    305.86 o 
   2   4   7      735.35      732.07     70.54 o 
   3   4   7     7938.54     8167.70    361.57 o 
   4   4   7    11439.57    11714.56    463.03 o 
   5   4   7     3611.90     3478.17     72.98 o 
   6   4   7      383.06      422.47     44.09 o 
   7   4   7     3429.58     3336.76    222.39 o 
   8   4   7     5424.83     4923.71    225.90 o 
   9   4   7      179.33      216.94     68.87 o 
  10   4   7      626.08      561.45     80.18 o 
  11   4   7     4126.76     3780.06    116.12 o 
  12   4   7      739.02      669.34     37.09 o 
 -15   5   7     3396.07     3648.79    112.34 o 
 -14   5   7     1189.35     1243.98     48.63 o 
 -13   5   7      227.44      240.33     21.01 o 
 -12   5   7     2471.51     2348.98     75.72 o 
 -11   5   7     3147.73     3325.50     99.96 o 
 -10   5   7      120.40      108.54     15.89 o 
  -9   5   7     1943.98     1888.26     61.14 o 
  -8   5   7     6430.36     6345.96    173.26 o 
  -7   5   7     3761.68     3426.42     98.36 o 
  -6   5   7      851.17      786.58     30.42 o 
  -5   5   7    10422.81     9934.28    261.53 o 
  -4   5   7     7753.03     7807.05    208.20 o 
  -3   5   7       17.78       28.29      7.25 o 
  -2   5   7    11172.05    11787.37    691.11 o 
  -1   5   7    21413.89    21706.77   1395.22 o 
   0   5   7     2170.38     2185.45     51.82 o 
   1   5   7     4442.26     4472.36    118.31 o 
   2   5   7    11706.92    13043.39    241.12 o 
   3   5   7     7236.31     7610.06    145.59 o 
   4   5   7      694.70      761.19     23.53 o 
   5   5   7     7068.37     7158.78    138.91 o 
   6   5   7     6924.97     7065.38    161.55 o 
   7   5   7     5789.00     5613.55    231.99 o 
   8   5   7     1505.97     1391.82     95.51 o 
   9   5   7     4227.10     3725.48    285.63 o 
  10   5   7     3275.70     2433.52     81.18 o 
  11   5   7      736.76      584.65     34.38 o 
  12   5   7     1448.37     1096.67     47.30 o 
 -14   6   7     3184.34     3218.10    101.12 o 
 -13   6   7     1973.97     1799.59     63.36 o 
 -12   6   7      338.20      313.95     22.02 o 
 -11   6   7     2298.78     2321.99     76.11 o 
 -10   6   7     9505.16     9517.92    256.52 o 
  -9   6   7      834.74      875.22     36.08 o 
  -8   6   7      273.01      270.63     18.04 o 
  -7   6   7     6441.11     5891.20    162.46 o 
  -6   6   7    10706.37    10923.75    289.26 o 
  -5   6   7      381.88      297.02     17.25 o 
  -4   6   7     2069.69     2018.55     63.86 o 
  -3   6   7    13730.13    13451.00    351.02 o 
  -2   6   7     7904.84     7999.61    149.99 o 
  -1   6   7        3.58        7.65      6.68 o 
   0   6   7     8197.27     8747.86    164.74 o 
   1   6   7     6591.96     6738.65    363.18 o 
   2   6   7     1500.42     1456.75     35.86 o 
   3   6   7     1044.64     1050.65     29.28 o 
   4   6   7    10681.22    11464.77    215.95 o 
   5   6   7     5283.50     5360.15    108.19 o 
   6   6   7      274.43      331.59     17.22 o 
   7   6   7     2794.79     2986.72     67.61 o 
   8   6   7     2237.36     2230.28     76.44 o 
   9   6   7      812.30      785.11     78.07 o 
  10   6   7     1073.18      759.86     38.90 o 
  11   6   7     1498.61     1117.50     48.26 o 
 -13   7   7       19.41      121.29     21.15 o 
 -12   7   7      909.82      819.25     37.91 o 
 -11   7   7     3749.57     3783.67    114.99 o 
 -10   7   7       22.55       53.95     15.99 o 
  -9   7   7     3153.90     3150.56     97.07 o 
  -8   7   7     4220.54     3826.15    113.46 o 
  -7   7   7     2250.85     2123.75     69.32 o 
  -6   7   7      411.15      299.57     19.42 o 
  -5   7   7     2023.32     1845.06     61.06 o 
  -4   7   7     3621.79     3477.28    102.58 o 
  -3   7   7        1.28       41.99     12.33 o 
  -2   7   7     6467.46     6050.90    167.38 o 
  -1   7   7     5968.13     6118.34    169.36 o 
   0   7   7      250.59      244.62     23.35 o 
   1   7   7     2656.40     2631.47     57.17 o 
   2   7   7     7037.48     7349.01    317.04 o 
   3   7   7     2780.87     2832.85     61.97 o 
   4   7   7       16.31       41.09     10.84 o 
   5   7   7     7802.49     8466.90    164.83 o 
   6   7   7     1707.98     1741.74     45.42 o 
   7   7   7       92.63      102.78     19.57 o 
   8   7   7       91.62      164.09     22.74 o 
   9   7   7     7151.16     7384.56    210.45 o 
  10   7   7       64.69      122.81     31.68 o 
 -12   8   7      978.08      974.32     43.32 o 
 -11   8   7      201.78      237.36     22.34 o 
 -10   8   7     6769.23     6513.47    184.50 o 
  -9   8   7      178.07      236.99     21.40 o 
  -8   8   7      144.93      172.67     18.91 o 
  -7   8   7        7.67       36.08     14.48 o 
  -6   8   7     9637.27     8944.22    242.97 o 
  -5   8   7      373.31      307.00     21.06 o 
  -4   8   7     3392.87     3094.83     94.53 o 
  -3   8   7       54.88       40.80     12.01 o 
  -2   8   7     7778.88     7465.05    204.99 o 
  -1   8   7     1304.48     1237.21     45.55 o 
   0   8   7     5911.23     5278.93    149.26 o 
   1   8   7      599.56      607.07     29.35 o 
   2   8   7       10.54       56.95     26.97 o 
   3   8   7     2209.72     2145.33     50.16 o 
   4   8   7     6139.09     6685.51    324.86 o 
   5   8   7       48.45      109.27     68.24 o 
   7   8   7     1404.57     1556.69     61.51 o 
   8   8   7     1637.81     1628.90     65.61 o 
 -10   9   7        3.08      176.05     22.34 o 
  -9   9   7     4610.86     4300.73    129.10 o 
  -8   9   7      121.90      162.66     20.91 o 
  -7   9   7     3399.06     3335.58    104.09 o 
  -6   9   7      135.11      185.15     19.52 o 
  -5   9   7     8767.93     7820.24    216.09 o 
  -4   9   7      103.30       78.24     16.24 o 
  -3   9   7        2.69       60.13     18.14 o 
  -2   9   7       91.16       27.01     13.07 o 
  -1   9   7     9785.21     9361.89    253.77 o 
   0   9   7       46.35       91.54     19.60 o 
   1   9   7     2505.35     2596.62     82.96 o 
   2   9   7       70.12      125.89     21.67 o 
   3   9   7     4176.45     4325.77    179.62 o 
   4   9   7       98.27      197.70     23.92 o 
   5   9   7     5851.76     6590.27    189.59 o 
   6   9   7        5.31      129.99     27.26 o 
   7   9   7      652.35      644.21     37.69 o 
  -7  10   7       29.94      -14.93     18.51 o 
  -6  10   7     6786.82     6534.77    186.95 o 
  -5  10   7        3.26       13.44     15.79 o 
  -4  10   7     3394.63     3013.13     96.92 o 
  -3  10   7      657.30      508.88     29.85 o 
  -2  10   7     2576.62     2498.61     83.48 o 
  -1  10   7       40.00       99.12     17.69 o 
   0  10   7     6168.14     5941.74    170.59 o 
   1  10   7      270.60      273.89     25.48 o 
   2  10   7      255.73      293.24     25.08 o 
   4  10   7     7145.51     7754.21    219.57 o 
 -16   0   8     5524.08     5707.66    172.20 o 
 -14   0   8     5123.87     5524.00    165.40 o 
 -12   0   8     7896.62     8451.97    237.83 o 
 -10   0   8    10977.48    11157.11    277.66 o 
  -8   0   8     2181.47     2065.64     53.22 o 
  -6   0   8    10974.48    10247.44    350.84 o 
  -4   0   8     3119.91     3224.58     64.41 o 
  -2   0   8    21122.19    20278.46    410.02 o 
   0   0   8    28556.84    28271.58    777.14 o 
   2   0   8      276.49      406.83     13.16 o 
   4   0   8    43842.30    44239.35   1122.35 o 
   6   0   8     6230.28     6382.51    178.00 o 
   8   0   8    10143.48    10377.65    280.56 o 
  10   0   8     9773.23     9925.23    271.62 o 
 -16   1   8        5.87      163.42     29.63 o 
 -15   1   8     8023.14     8551.73    282.71 o 
 -14   1   8      116.83      183.63     17.82 o 
 -13   1   8       21.69       38.56     13.98 o 
 -12   1   8      140.38      186.38     31.39 o 
 -11   1   8    14400.98    14340.09    249.64 o 
 -10   1   8      518.91      521.04     39.09 o 
  -9   1   8     7090.32     7045.86    111.70 o 
  -8   1   8     1088.56     1213.85     48.26 o 
  -7   1   8     9608.88     9586.36    126.19 o 
  -6   1   8      218.36      245.10      7.31 o 
  -5   1   8    13515.82    13452.02    200.27 o 
  -4   1   8     6516.34     6842.43    183.89 o 
  -3   1   8     2499.71     2736.52     55.98 o 
  -2   1   8     6942.31     7347.00    111.34 o 
  -1   1   8    39290.02    37789.23    550.87 o 
   0   1   8     1866.53     1872.80     40.60 o 
   1   1   8    28306.62    28317.63    624.34 o 
   2   1   8     5861.25     6224.18    119.34 o 
   3   1   8    16903.68    17346.36    448.78 o 
   4   1   8     1934.57     1874.57     84.64 o 
   5   1   8    27561.29    28966.09    588.33 o 
   6   1   8     1654.70     1708.08     42.29 o 
   7   1   8     1255.40     1469.61     54.81 o 
   8   1   8      575.96      521.88     21.74 o 
   9   1   8    13112.06    13678.38    257.46 o 
  10   1   8      431.19      424.34     20.62 o 
  11   1   8        2.56       44.38     13.23 o 
  12   1   8       13.55      -77.82    105.37 o 
  13   1   8     4785.98     4641.76    100.27 o 
 -16   2   8     1222.99     1542.24     65.36 o 
 -15   2   8       21.23       97.19     22.76 o 
 -14   2   8     5165.52     5493.46    164.86 o 
 -13   2   8     1154.40     1133.40     27.43 o 
 -12   2   8       36.51       37.09     13.15 o 
 -11   2   8      886.68      795.64     40.90 o 
 -10   2   8    20757.13    21107.27    847.54 o 
  -9   2   8     1419.39     1486.28     49.05 o 
  -8   2   8     1101.21     1137.13     29.82 o 
  -7   2   8     3397.35     3137.74     51.07 o 
  -6   2   8    31435.68    29078.68    836.12 o 
  -5   2   8     5061.31     5376.50    164.99 o 
  -4   2   8    11681.75    11415.32    224.42 o 
  -3   2   8    12813.40    13054.61    236.43 o 
  -2   2   8    18360.36    17490.64    315.49 o 
  -1   2   8     3426.36     3907.12     75.85 o 
   0   2   8    24173.23    23692.49    454.91 o 
   1   2   8     3864.32     3893.97     77.45 o 
   2   2   8     1065.32      894.94     24.26 o 
   3   2   8       55.62       83.34     36.82 o 
   4   2   8    28709.44    30078.74    543.47 o 
   5   2   8      561.28      577.16     42.57 o 
   6   2   8       27.48       76.89     20.12 o 
   7   2   8       36.85       63.54     69.26 o 
   8   2   8     8593.33     8341.24    162.17 o 
   9   2   8       54.66       56.66     12.96 o 
  10   2   8     3355.31     3218.21    185.73 o 
  11   2   8      506.18      481.32     62.31 o 
  12   2   8     1292.18     1095.52    104.51 o 
  13   2   8      211.37      132.07     21.86 o 
 -16   3   8      291.66      384.97     32.47 o 
 -15   3   8     5374.88     5437.70    166.27 o 
 -14   3   8     1800.62     1919.02    104.79 o 
 -13   3   8      482.08      596.31     52.43 o 
 -12   3   8     1703.77     1912.13     60.99 o 
 -11   3   8     8175.02     8100.14    216.51 o 
 -10   3   8       75.11      148.32     12.83 o 
  -9   3   8     7122.26     6980.96    187.05 o 
  -8   3   8     2871.14     3042.56     87.75 o 
  -7   3   8    10803.78    10621.76    276.98 o 
  -6   3   8      188.44      204.64     12.78 o 
  -5   3   8    24352.72    23471.84    420.09 o 
  -4   3   8     5424.63     5512.84    340.14 o 
  -3   3   8      345.99      318.62     10.31 o 
  -2   3   8     3361.88     3378.20     73.93 o 
  -1   3   8    21650.99    19981.02    361.03 o 
   0   3   8     2948.17     2932.84     59.97 o 
   1   3   8     5412.30     5513.26    106.68 o 
   2   3   8     1102.28      978.01     43.36 o 
   3   3   8     7178.77     6886.73    132.75 o 
   4   3   8      159.73      184.02     52.75 o 
   5   3   8     4966.19     4931.69    113.22 o 
   6   3   8     1221.62     1094.46     86.49 o 
   7   3   8     1886.56     1726.64     61.90 o 
   8   3   8     1416.22     1277.20     36.05 o 
   9   3   8     5224.89     4618.24     96.89 o 
  10   3   8     1189.58     1053.81     32.86 o 
  11   3   8       79.74      130.86     57.17 o 
  12   3   8     1214.73     1119.20     37.60 o 
 -15   4   8      186.84      261.55     45.64 o 
 -14   4   8     2668.84     2906.89     89.81 o 
 -13   4   8     2055.70     2148.46     70.11 o 
 -12   4   8      838.62      778.74     33.04 o 
 -11   4   8      290.22      293.14     18.21 o 
 -10   4   8     6092.21     6067.45    166.24 o 
  -8   4   8       64.03       65.39     12.28 o 
  -7   4   8     3907.85     3872.19    108.96 o 
  -6   4   8     8881.55     8864.79    234.30 o 
  -5   4   8       24.90       10.73      8.50 o 
  -4   4   8     5308.03     5203.10    436.91 o 
  -3   4   8     6412.74     6845.06    218.95 o 
  -2   4   8     8009.31     8126.48    151.36 o 
  -1   4   8        4.55        4.35      5.72 o 
   0   4   8     9470.46     9850.08    183.64 o 
   1   4   8     4039.65     4438.77     88.58 o 
   2   4   8     1638.60     1670.40     39.48 o 
   3   4   8     5150.20     4990.90     99.41 o 
   4   4   8    13275.54    13555.04    446.53 o 
   5   4   8      793.74      739.41     28.58 o 
   6   4   8      225.73      227.38     23.54 o 
   7   4   8     4982.25     4694.57    385.83 o 
   8   4   8     3756.05     3302.07     73.16 o 
   9   4   8      105.88      111.73     26.75 o 
  10   4   8     1985.77     1744.39    122.73 o 
  11   4   8     3703.75     3243.08    104.46 o 
  12   4   8      227.78      169.95     22.24 o 
 -15   5   8     2997.55     3603.44    111.68 o 
 -14   5   8     1629.55     1705.34     61.19 o 
 -13   5   8       36.69       27.26     15.10 o 
 -12   5   8     1037.27     1047.59     42.70 o 
 -11   5   8     5248.52     5023.47    142.67 o 
 -10   5   8       51.75       78.51     14.78 o 
  -9   5   8     1857.16     1819.04     59.66 o 
  -8   5   8     3514.79     3293.84     96.33 o 
  -7   5   8     3028.36     2737.95     82.02 o 
  -6   5   8     1130.28     1012.55     36.62 o 
  -5   5   8     4585.19     4333.77    121.41 o 
  -4   5   8     1444.46     1382.27     45.64 o 
  -3   5   8      205.14      262.12     78.23 o 
  -2   5   8     6047.96     6178.40    186.21 o 
  -1   5   8     3016.17     3128.68    270.42 o 
   0   5   8     1317.33     1280.73     61.87 o 
   1   5   8     3110.19     3415.39     70.90 o 
   2   5   8    15420.02    16209.33    297.96 o 
   3   5   8     1384.38     1469.72     37.32 o 
   4   5   8      689.67      771.35     53.63 o 
   5   5   8     7646.02     7721.56    149.95 o 
   6   5   8     9718.27     9790.50    378.67 o 
   7   5   8       29.07       44.28     34.26 o 
   8   5   8     3166.36     3196.32    102.26 o 
   9   5   8     4677.87     4160.55    196.93 o 
  10   5   8     2923.24     2480.25     83.40 o 
  11   5   8      396.07      220.04     24.56 o 
 -14   6   8      276.28      400.07     27.43 o 
 -13   6   8     1924.70     2068.32     70.43 o 
 -12   6   8      463.78      506.90     28.62 o 
 -11   6   8     2971.97     2981.92     92.20 o 
 -10   6   8     2986.73     2960.37     91.24 o 
  -8   6   8      556.39      458.47     23.50 o 
  -7   6   8    12064.85    11619.03    307.57 o 
  -5   6   8       16.54       30.67     10.33 o 
  -4   6   8     3209.39     3038.85     90.45 o 
  -3   6   8    22325.70    21424.24    551.34 o 
  -2   6   8      882.76      874.36    147.99 o 
  -1   6   8      290.69      226.58     44.06 o 
   0   6   8     3973.73     4106.55    235.58 o 
   1   6   8    13661.03    14103.22    522.94 o 
   2   6   8        3.13       46.25      7.46 o 
   3   6   8     1850.39     1871.82     92.49 o 
   4   6   8     7836.72     8127.40    154.45 o 
   5   6   8     7605.56     7452.14    180.17 o 
   6   6   8     1243.94     1050.44     98.50 o 
   7   6   8     3834.17     3542.69    334.05 o 
   8   6   8     2728.47     2504.93     59.53 o 
   9   6   8      395.58      314.57     26.79 o 
 -13   7   8        0.73      151.86     20.26 o 
 -12   7   8     4273.80     4263.41    127.52 o 
 -11   7   8      666.55      669.81     32.94 o 
 -10   7   8      333.42      386.85     23.33 o 
  -8   7   8    13108.11    12398.94    329.17 o 
  -7   7   8      243.96      248.06     18.02 o 
  -6   7   8     1286.35     1164.98     44.19 o 
  -5   7   8     5570.07     4917.53    139.30 o 
  -4   7   8     9253.77     8841.46    238.23 o 
  -3   7   8      203.76      219.72     16.78 o 
  -2   7   8     6111.07     5830.29    162.07 o 
  -1   7   8    10395.07    10706.25    285.87 o 
   0   7   8     3580.17     3462.93    151.78 o 
   1   7   8     1181.26     1172.20    122.80 o 
   2   7   8     3971.59     3961.32    296.76 o 
   3   7   8     4003.35     4204.15    183.45 o 
   4   7   8      173.75      222.36     97.47 o 
   5   7   8     1454.05     1529.27     41.46 o 
   6   7   8     4822.87     5025.09     91.99 o 
   7   7   8      232.58      224.98     16.94 o 
   8   7   8     1078.55      855.65     41.71 o 
   9   7   8      857.93      717.33     37.98 o 
 -11   8   8     1274.50     1247.32     49.97 o 
 -10   8   8      227.54      312.76     24.79 o 
  -9   8   8     4094.82     3913.56    118.27 o 
  -8   8   8       49.85       99.84     16.14 o 
  -7   8   8     6630.98     6480.77    182.60 o 
  -6   8   8      859.46      692.74     31.43 o 
  -5   8   8     2473.60     2129.06     70.78 o 
  -4   8   8       68.02       74.80     14.68 o 
  -3   8   8    13789.90    13597.57    359.35 o 
  -2   8   8     2795.11     2777.96     86.54 o 
  -1   8   8        4.52       48.46     15.15 o 
   0   8   8     1291.30     1164.23     45.15 o 
   1   8   8     7054.59     7796.62    389.59 o 
   2   8   8      490.63      312.70    101.38 o 
   3   8   8     3710.54     3446.11    164.60 o 
   4   8   8      933.57      838.03     76.93 o 
   5   8   8     3861.31     3665.05    178.34 o 
   6   8   8       35.67       63.31     23.35 o 
   7   8   8     4216.53     4244.95    131.45 o 
   8   8   8      427.12      420.22     28.31 o 
  -9   9   8      381.07      317.66     26.47 o 
  -8   9   8     5630.32     5299.24    154.53 o 
  -7   9   8       51.56      124.97     20.36 o 
  -6   9   8       16.85       73.50     18.88 o 
  -5   9   8     1170.38      924.82     39.22 o 
  -4   9   8     3791.84     3610.83    110.47 o 
  -3   9   8       46.10      106.12     17.45 o 
  -2   9   8     3903.47     3375.04    103.30 o 
  -1   9   8      464.22      468.97     28.35 o 
   0   9   8     1355.23     1205.45     47.65 o 
   1   9   8       15.70       53.58     15.57 o 
   2   9   8     8842.27     9205.43    253.45 o 
   3   9   8       73.41      155.76     32.84 o 
   4   9   8      206.47      178.52     22.54 o 
   5   9   8      189.81      285.18     30.30 o 
   6   9   8     6290.33     6975.59    201.95 o 
  -6  10   8       91.03       95.29     19.79 o 
  -5  10   8      417.71      265.96     24.42 o 
  -4  10   8      470.03      381.59     25.65 o 
  -3  10   8     4968.63     4846.51    144.44 o 
  -2  10   8      169.10      144.89     21.40 o 
  -1  10   8       91.45       84.86     19.55 o 
   0  10   8      266.61      274.66     25.43 o 
   1  10   8     3493.03     3123.17     99.44 o 
   2  10   8      146.56      178.82     28.84 o 
 -15   0   9      212.88      275.64     27.88 o 
 -13   0   9     5656.82     5894.79    173.46 o 
 -11   0   9     3158.84     2907.71     96.40 o 
  -9   0   9    10387.66    10552.11    197.31 o 
  -7   0   9    20682.25    19634.26    357.04 o 
  -5   0   9     3125.73     3126.18     63.52 o 
  -3   0   9    58683.49    57185.11   1019.40 o 
  -1   0   9       21.28       94.29     45.97 o 
   1   0   9    35230.82    35736.18    638.87 o 
   3   0   9     5894.58     5891.33    163.03 o 
   5   0   9    16561.15    16949.16    442.03 o 
   7   0   9     7282.51     7840.06    217.08 o 
   9   0   9      482.66      452.31     29.53 o 
  11   0   9     5482.76     5713.20    167.63 o 
 -16   1   9     1700.52     1890.54     53.78 o 
 -15   1   9       39.19      161.97     18.04 o 
 -14   1   9     3079.85     3102.79     74.04 o 
 -13   1   9      847.05      841.27     86.69 o 
 -12   1   9     8950.80     9607.75    656.29 o 
 -11   1   9      125.72      197.88     22.68 o 
 -10   1   9       36.82      105.40     30.18 o 
  -9   1   9      469.09      514.96     33.59 o 
  -8   1   9    32895.54    32618.42    415.26 o 
  -7   1   9       33.77       75.56     18.78 o 
  -6   1   9     3975.29     4069.50     65.07 o 
  -5   1   9      703.85      748.82     33.79 o 
  -4   1   9    30918.44    29412.42    430.86 o 
  -3   1   9     1148.76     1175.00     41.65 o 
  -2   1   9    19867.56    19738.20    290.95 o 
  -1   1   9      221.88      304.18     21.62 o 
   0   1   9     7384.28     6811.97    128.71 o 
   1   1   9      913.88      916.23     24.52 o 
   2   1   9    14743.00    14260.70    608.88 o 
   3   1   9     1061.93      998.04     38.63 o 
   4   1   9        0.71      255.84    153.61 o 
   5   1   9     4172.51     4229.72    155.08 o 
   6   1   9    12620.83    13219.06    248.37 o 
   7   1   9      109.91      205.95     19.54 o 
   8   1   9     3978.53     4204.23     89.70 o 
   9   1   9     1135.06      988.65     44.73 o 
  10   1   9     5213.44     5433.31    113.46 o 
  11   1   9       34.98      131.24     73.58 o 
  12   1   9     2889.91     2858.15     67.90 o 
 -16   2   9      271.88      295.76     33.49 o 
 -15   2   9      585.16      658.28     45.89 o 
 -14   2   9      143.92      292.93    126.57 o 
 -13   2   9     4421.59     4593.06     79.43 o 
 -12   2   9      834.56      850.28     22.56 o 
 -11   2   9      985.42     1065.93     59.76 o 
 -10   2   9      957.81      877.77     21.54 o 
  -9   2   9     4878.99     4601.53     93.14 o 
  -8   2   9      128.21      120.14     25.81 o 
  -7   2   9    16046.47    15479.86    491.75 o 
  -6   2   9      662.42      620.15     37.80 o 
  -5   2   9      106.75      126.55     27.88 o 
  -4   2   9      488.80      475.01     28.16 o 
  -3   2   9    32781.32    31665.70    566.33 o 
  -2   2   9      271.03      290.85     54.82 o 
  -1   2   9     1068.37     1206.84     28.46 o 
   0   2   9     1025.98     1055.18     37.34 o 
   1   2   9    16686.78    17348.90    584.21 o 
   2   2   9     1293.18     1408.37     34.46 o 
   3   2   9    18996.75    20552.55    375.21 o 
   4   2   9     7779.20     8146.05    156.43 o 
   5   2   9     7075.53     7082.33    144.47 o 
   6   2   9       36.07      115.35     12.06 o 
   7   2   9    15991.33    15850.64    295.31 o 
   8   2   9     1036.49     1016.26     31.86 o 
   9   2   9       83.90      207.36     54.28 o 
  10   2   9      551.48      552.33     84.06 o 
  11   2   9     7451.21     7348.72    377.86 o 
  12   2   9      101.41      256.11     94.58 o 
 -16   3   9     1044.92     1145.25     55.46 o 
 -15   3   9     1066.42     1063.93     52.61 o 
 -14   3   9     4053.03     4154.56     89.01 o 
 -13   3   9      174.66      256.51     17.10 o 
 -12   3   9     5878.48     6182.54    169.40 o 
 -11   3   9     5248.25     5468.03    150.77 o 
 -10   3   9      283.82      337.38     18.68 o 
  -9   3   9     2414.70     2430.01     72.33 o 
  -8   3   9    18394.08    18331.24    470.92 o 
  -7   3   9     7516.92     7538.22    200.32 o 
  -6   3   9     4112.79     4172.87    114.81 o 
  -5   3   9     6041.56     6209.00    163.25 o 
  -4   3   9     9892.38    10000.73    183.22 o 
  -3   3   9      322.61      398.68     50.82 o 
  -2   3   9    14766.87    15046.08    273.75 o 
  -1   3   9     6785.39     6889.82    130.50 o 
   0   3   9     1895.23     2108.94    193.56 o 
   1   3   9        5.96       23.68     11.32 o 
   2   3   9    20631.28    21480.94    390.96 o 
   3   3   9     3725.16     3696.43     76.93 o 
   4   3   9      699.40      706.39     23.28 o 
   5   3   9      884.11      863.88    100.77 o 
   6   3   9     8300.17     8361.67    162.21 o 
   7   3   9      185.89      165.35     28.15 o 
   8   3   9     2464.54     2348.27     72.51 o 
   9   3   9     1982.72     1888.61     49.02 o 
  10   3   9     3421.98     3294.95    191.40 o 
  11   3   9       28.85       37.93     43.59 o 
  12   3   9     1972.09     1818.03    162.66 o 
 -15   4   9        6.05      134.54     17.63 o 
 -14   4   9     2542.64     2764.37     87.09 o 
 -13   4   9     5845.70     6113.22    169.85 o 
 -12   4   9       54.58       63.73     14.19 o 
 -11   4   9     1654.10     1733.44     57.48 o 
 -10   4   9     7083.64     7107.90    192.61 o 
  -9   4   9     3279.64     2990.32     88.00 o 
  -8   4   9       20.15       22.59      9.76 o 
  -7   4   9     2221.33     2007.82     61.66 o 
  -6   4   9    11969.02    11671.23    305.05 o 
  -5   4   9      176.77      141.58     12.28 o 
  -4   4   9     2959.23     3139.12     93.54 o 
  -3   4   9    13532.07    14074.04    256.85 o 
  -2   4   9     9463.05     9580.91    236.76 o 
  -1   4   9      684.40      655.04     32.57 o 
   0   4   9     5778.56     6025.51    116.55 o 
   1   4   9    15727.72    16228.77    298.11 o 
   2   4   9      751.65      798.86     24.23 o 
   3   4   9     7752.30     8286.80    212.14 o 
   4   4   9     4938.28     5077.37    114.48 o 
   5   4   9     5501.79     5510.03    192.84 o 
   6   4   9       60.56       62.73     11.57 o 
   7   4   9     6832.77     6913.91    138.29 o 
   8   4   9     2146.94     1906.80     70.13 o 
   9   4   9      238.22      216.56     54.26 o 
  10   4   9     1008.64      916.25    142.73 o 
  11   4   9     3642.69     3529.51    197.80 o 
 -15   5   9     3740.83     3920.06    118.60 o 
 -14   5   9     1211.32     1259.15     50.14 o 
 -13   5   9     1277.35     1335.81     50.36 o 
 -12   5   9     7225.89     7454.64    205.21 o 
 -11   5   9     2991.38     2858.43     88.05 o 
 -10   5   9       16.66       62.97     15.37 o 
  -9   5   9     6110.21     5506.75    153.00 o 
  -8   5   9    17867.30    17812.77    462.03 o 
  -7   5   9     4401.12     4049.87    115.51 o 
  -6   5   9      362.85      366.66     19.20 o 
  -5   5   9     8096.87     7300.56    196.44 o 
  -4   5   9    14450.72    13635.80    355.94 o 
  -3   5   9     1326.56     1298.56    135.65 o 
  -2   5   9     2637.65     2859.32    106.93 o 
  -1   5   9    10921.81    11744.93    218.18 o 
   0   5   9     2409.24     2512.41     61.52 o 
   1   5   9     1269.46     1298.13     47.67 o 
   2   5   9     2945.09     3216.47     68.90 o 
   3   5   9     5537.00     5667.04    145.80 o 
   4   5   9       10.47       72.54     40.15 o 
   5   5   9     3117.36     3038.36     67.85 o 
   6   5   9     1294.08     1348.55     73.17 o 
   7   5   9     1092.51      873.01     29.65 o 
   8   5   9      385.91      285.52     19.38 o 
   9   5   9     3987.78     3553.55     80.14 o 
  10   5   9     1211.85     1024.43     47.00 o 
  11   5   9       62.57       15.77     20.14 o 
 -14   6   9     1410.30     1682.41     61.58 o 
 -13   6   9     1141.46     1194.83     48.58 o 
 -12   6   9      814.04      829.65     36.85 o 
 -11   6   9      895.04      904.38     38.40 o 
 -10   6   9     4877.63     4749.46    136.61 o 
  -9   6   9     2880.68     2868.71     88.55 o 
  -8   6   9      498.25      435.11     23.33 o 
  -7   6   9     3618.80     3004.97     90.65 o 
  -6   6   9     3753.94     3595.09    105.20 o 
  -5   6   9     4935.16     4683.35    133.03 o 
  -4   6   9    10627.28     9534.13    254.19 o 
  -3   6   9     8111.39     8058.10    218.01 o 
  -2   6   9     4587.17     4881.23    368.43 o 
  -1   6   9       84.10       76.05      9.51 o 
   0   6   9    17319.44    18293.85   1346.98 o 
   1   6   9     1629.39     1791.75     43.52 o 
   2   6   9      262.28      266.17     15.17 o 
   3   6   9     1255.36     1159.21    107.43 o 
   4   6   9    14540.77    14380.08    419.16 o 
   5   6   9      364.21      336.51     19.44 o 
   6   6   9       66.41      171.20     59.83 o 
   7   6   9     1614.16     1581.63     43.75 o 
   8   6   9     4933.41     4437.38    337.40 o 
   9   6   9        6.94      143.28     19.77 o 
  10   6   9     1468.25     1214.10     53.35 o 
 -12   7   9      416.08      465.09     28.10 o 
 -11   7   9     4609.08     4490.57    133.37 o 
 -10   7   9        1.24       82.44     18.24 o 
  -9   7   9     3811.05     3523.57    106.63 o 
  -8   7   9      911.66      766.34     34.05 o 
  -7   7   9     3740.15     3698.06    110.49 o 
  -6   7   9      487.33      466.28     24.34 o 
  -5   7   9    10330.29     9198.56    247.42 o 
  -4   7   9     1729.91     1660.41     56.91 o 
  -3   7   9       82.82       35.07     11.27 o 
  -2   7   9     2568.23     2497.55     78.81 o 
  -1   7   9    19129.12    19111.02    498.50 o 
   0   7   9      995.26     1205.90     46.86 o 
   1   7   9     1858.75     1880.12     98.55 o 
   2   7   9     2251.93     2135.71     49.84 o 
   3   7   9     9892.64     9860.19    425.40 o 
   4   7   9       75.23      122.12     14.21 o 
   5   7   9     3932.51     3954.87    175.72 o 
   6   7   9     1348.19     1372.41     58.91 o 
   7   7   9     1010.83      950.38     32.55 o 
   8   7   9      158.66      116.17     21.15 o 
 -11   8   9        3.45       15.96     15.74 o 
 -10   8   9     4397.73     3911.21    119.19 o 
  -9   8   9      207.55      223.90     21.15 o 
  -8   8   9       25.41       77.30     17.20 o 
  -7   8   9      220.16      206.87     18.46 o 
  -6   8   9     4675.60     4445.22    131.25 o 
  -5   8   9       26.21       82.61     14.90 o 
  -4   8   9     1639.06     1497.98     53.40 o 
  -3   8   9      251.54      295.24     20.54 o 
  -2   8   9     5275.70     4902.87    141.63 o 
  -1   8   9        0.93       37.37     15.82 o 
   0   8   9     7952.43     7767.06    214.85 o 
   1   8   9     1724.29     1639.58    150.60 o 
   2   8   9     1091.48     1001.13     69.72 o 
   3   8   9       96.53      108.47     18.22 o 
   4   8   9    12910.57    12652.73    195.65 o 
   5   8   9      914.05      848.20     45.55 o 
   6   8   9      109.36       81.21     19.40 o 
   7   8   9      231.44      291.66     26.62 o 
  -9   9   9     1256.63     1232.24     50.31 o 
  -8   9   9       19.21       63.98     22.14 o 
  -7   9   9     3986.32     3776.08    116.40 o 
  -6   9   9       74.79       70.38     16.90 o 
  -5   9   9     4397.17     4052.22    123.09 o 
  -4   9   9       96.35       85.80     19.57 o 
  -3   9   9      535.49      415.17     26.99 o 
  -2   9   9      142.03      184.26     23.53 o 
  -1   9   9     7544.26     7606.21    212.01 o 
   0   9   9      191.26       90.52     20.12 o 
   1   9   9      490.71      440.55     30.92 o 
   2   9   9      112.80       22.78     19.92 o 
   3   9   9     5114.38     4889.63    145.80 o 
   4   9   9        0.80       49.27     16.87 o 
   5   9   9     3371.02     3240.00    139.90 o 
  -5  10   9       10.72       74.63     18.04 o 
  -4  10   9     1336.75     1102.45     47.52 o 
  -3  10   9      332.96      266.82     25.33 o 
  -2  10   9     4328.38     3977.49    121.76 o 
  -1  10   9      121.25      217.52     24.49 o 
   0  10   9     3383.37     2970.38     96.45 o 
   1  10   9      241.11      210.63     25.95 o 
 -16   0  10     3327.83     3670.80    121.98 o 
 -14   0  10     2038.68     2215.46     82.69 o 
 -12   0  10      836.60      796.21     42.98 o 
 -10   0  10     8954.67     9828.11    271.69 o 
  -8   0  10      463.00      504.03     20.23 o 
  -6   0  10    12994.13    11714.21   1111.86 o 
  -4   0  10     6781.24     6702.63    359.06 o 
  -2   0  10    18480.95    18828.18    551.63 o 
   0   0  10    21161.39    21448.33    426.70 o 
   2   0  10      950.19      842.23     34.45 o 
   4   0  10    33705.50    34188.30    873.79 o 
   6   0  10     1339.27     1395.10     53.53 o 
   8   0  10    11032.37    11445.30    309.15 o 
  10   0  10     3618.60     3411.08    108.86 o 
  12   0  10     2740.08     2563.93     89.06 o 
 -16   1  10      701.74      748.42     38.66 o 
 -15   1  10     6521.80     6789.83    141.63 o 
 -14   1  10      331.66      295.61     62.70 o 
 -13   1  10      146.67      157.85     24.26 o 
 -12   1  10     1693.84     1757.84     48.68 o 
 -11   1  10    11775.66    11898.76    184.17 o 
 -10   1  10      304.71      265.48     12.03 o 
  -9   1  10     8674.35     8913.27    140.04 o 
  -8   1  10       20.19      114.64      9.56 o 
  -7   1  10     4903.16     4829.82     67.33 o 
  -6   1  10     1620.50     1570.80     78.49 o 
  -5   1  10    18053.88    18992.86    281.23 o 
  -4   1  10      658.45      611.68     14.47 o 
  -3   1  10       21.06       83.47     19.68 o 
  -2   1  10     1014.60     1071.91     21.62 o 
  -1   1  10    22888.48    23453.02    345.40 o 
   0   1  10      796.45      788.98     54.44 o 
   1   1  10     4295.14     4259.48    169.50 o 
   2   1  10      669.64      671.14     21.25 o 
   3   1  10    14124.51    14386.13    266.63 o 
   4   1  10      367.33      360.29     24.08 o 
   5   1  10     7831.43     7749.17    151.15 o 
   6   1  10        4.07       30.78     68.68 o 
   7   1  10     2055.02     2034.80     69.20 o 
   8   1  10       49.98       16.33     81.77 o 
   9   1  10     9649.25     9662.52    188.55 o 
  10   1  10       24.88       84.53     15.11 o 
  11   1  10      100.68      181.61     23.02 o 
  12   1  10       96.70      120.92     25.99 o 
 -16   2  10     2466.28     2701.55     99.02 o 
 -15   2  10        9.29       42.50     21.56 o 
 -14   2  10     4192.17     4386.60    101.62 o 
 -13   2  10     1355.08     1386.21    141.89 o 
 -12   2  10     2000.82     1975.34    106.97 o 
 -11   2  10      538.93      516.58     22.60 o 
 -10   2  10    14982.54    14756.23    225.18 o 
  -9   2  10     1306.00     1346.13     73.00 o 
  -8   2  10     1075.47     1115.75     29.60 o 
  -7   2  10     1327.93     1240.35     64.59 o 
  -6   2  10    20274.75    20265.67    300.13 o 
  -5   2  10     1810.89     1694.16     30.66 o 
  -4   2  10     6655.88     6898.39    107.75 o 
  -3   2  10     4948.15     4650.25    114.52 o 
  -2   2  10    24837.29    25525.40    459.49 o 
  -1   2  10      153.73      190.30     42.13 o 
   0   2  10    16653.08    18001.10    663.71 o 
   1   2  10     3059.09     3299.35     68.60 o 
   2   2  10     4341.87     4242.50     86.34 o 
   3   2  10      245.34      387.57     87.32 o 
   4   2  10    11496.59    11939.42    224.72 o 
   5   2  10      987.24      957.52     49.26 o 
   6   2  10        3.02       17.15      9.97 o 
   7   2  10       48.19      121.40     49.08 o 
   8   2  10     3938.76     4012.51     87.25 o 
   9   2  10      232.62      190.65     16.77 o 
  10   2  10     2962.73     2753.35    143.63 o 
  11   2  10      597.68      547.64     62.07 o 
 -16   3  10      511.91      615.59     41.81 o 
 -15   3  10     7978.42     8299.02    241.52 o 
 -14   3  10     1054.78     1087.87     54.12 o 
 -13   3  10      205.72      250.37     21.35 o 
 -12   3  10     1100.09     1244.75     44.68 o 
 -11   3  10     8207.34     8111.04    217.15 o 
 -10   3  10       38.31       73.67     10.68 o 
  -9   3  10     5441.96     5286.73    145.31 o 
  -8   3  10     3888.90     3796.49    106.61 o 
  -7   3  10     7884.11     7816.17    207.83 o 
  -6   3  10        2.34       -1.38      8.72 o 
  -5   3  10    17658.40    17942.84    770.61 o 
  -4   3  10    11002.22    11308.44    252.50 o 
  -3   3  10      228.37      257.60     20.93 o 
  -2   3  10      923.94      841.84    106.52 o 
  -1   3  10    21854.88    22942.16    415.39 o 
   0   3  10     1896.36     1926.74     54.23 o 
   1   3  10     1763.22     1761.12     41.46 o 
   2   3  10     4038.96     4173.56     85.64 o 
   3   3  10    10568.78    11195.92    210.71 o 
   4   3  10      214.23      271.77     16.35 o 
   5   3  10     1318.59     1231.48     34.41 o 
   6   3  10     3689.39     3255.25    237.81 o 
   7   3  10     1701.06     1574.00     42.49 o 
   8   3  10      877.37      747.87     50.94 o 
   9   3  10     3462.44     3403.58     80.06 o 
  10   3  10     2017.40     1766.99     48.05 o 
  11   3  10        2.08      -16.21     16.21 o 
 -15   4  10       38.89       38.78     15.98 o 
 -14   4  10     2028.60     2120.06    116.35 o 
 -13   4  10     2556.06     2904.54     89.63 o 
 -12   4  10     3602.68     3618.74    106.88 o 
 -11   4  10      664.17      705.64     30.37 o 
 -10   4  10     6645.06     6567.76    179.86 o 
  -9   4  10     3743.44     4029.51    115.46 o 
  -8   4  10       53.46       68.50     11.22 o 
  -7   4  10     2971.83     2744.73     81.45 o 
  -6   4  10    10186.50     9745.57    257.04 o 
  -5   4  10      590.26      677.74     26.79 o 
  -4   4  10     5050.64     5054.88    373.46 o 
  -3   4  10     6763.04     6699.78    172.59 o 
  -2   4  10     7890.84     8327.02    156.77 o 
  -1   4  10        5.35       35.10     21.20 o 
   0   4  10     5606.87     5931.52    115.77 o 
   1   4  10     6351.97     6613.48    128.80 o 
   2   4  10      702.15      766.88     24.29 o 
   3   4  10     5491.40     5486.45    110.34 o 
   4   4  10     9571.72     9919.98    282.07 o 
   5   4  10     3016.72     2945.72     66.76 o 
   6   4  10      134.99       94.87     43.85 o 
   7   4  10     5913.28     5964.35    144.53 o 
   8   4  10     4003.87     3901.33     86.28 o 
   9   4  10      175.65      171.45     16.60 o 
  10   4  10     1488.74     1509.66     44.03 o 
  11   4  10     2722.19     2443.88     61.34 o 
 -14   5  10     1769.48     1786.08     63.14 o 
 -13   5  10        2.71       26.42     17.40 o 
 -12   5  10     4533.39     4491.73    130.78 o 
 -11   5  10     4953.34     4987.84    142.12 o 
 -10   5  10      724.68      601.21     28.22 o 
  -9   5  10     1514.66     1292.29     45.82 o 
  -8   5  10    13325.25    12851.55    337.67 o 
  -7   5  10     2582.78     2509.68     76.26 o 
  -6   5  10      319.42      306.14     17.79 o 
  -5   5  10     5415.46     5444.62    150.80 o 
  -4   5  10     4107.81     4061.71    116.40 o 
  -3   5  10      378.60      279.50     16.83 o 
  -2   5  10     4057.65     3949.66    237.49 o 
  -1   5  10     4176.32     4367.37     88.05 o 
   0   5  10     1752.73     1738.95     42.22 o 
   1   5  10     1453.16     1500.30     52.66 o 
   2   5  10    11212.62    11913.35    224.69 o 
   3   5  10     4648.30     4726.65    198.89 o 
   4   5  10       54.71       63.70     35.52 o 
   5   5  10     3003.86     3020.54    161.63 o 
   6   5  10     7693.33     7590.31    228.96 o 
   7   5  10      748.46      655.27     26.32 o 
   8   5  10     1370.22     1508.36     62.94 o 
   9   5  10     2867.95     2747.15     66.42 o 
  10   5  10     2508.85     2122.10     55.26 o 
 -13   6  10     3639.01     3638.70    111.68 o 
 -12   6  10      371.95      331.02     25.48 o 
 -11   6  10      701.55      626.86     31.66 o 
 -10   6  10     2258.96     2159.93     70.80 o 
  -9   6  10     6278.97     5275.52    148.72 o 
  -8   6  10      490.75      321.54     20.54 o 
  -7   6  10     7249.64     6351.57    175.48 o 
  -6   6  10     2676.38     2458.41     77.08 o 
  -5   6  10     3254.67     2968.79     89.56 o 
  -4   6  10       66.97       28.39     13.39 o 
  -3   6  10    15718.65    15815.99    414.03 o 
  -2   6  10     1617.79     1380.12     48.12 o 
  -1   6  10      181.11      179.11     34.14 o 
   0   6  10     1497.53     1502.20     43.58 o 
   1   6  10     6681.65     7198.16    142.90 o 
   2   6  10      307.39      352.64     18.27 o 
   3   6  10     2630.25     2559.87     59.60 o 
   4   6  10     3568.15     3346.54     74.69 o 
   5   6  10     3625.03     3748.15    155.06 o 
   6   6  10      571.86      473.53     23.64 o 
   7   6  10     4605.41     4329.21    184.37 o 
   8   6  10     1045.53      994.72     81.91 o 
   9   6  10       98.57       68.13     19.72 o 
 -12   7  10     2871.68     2778.83     89.48 o 
 -11   7  10      374.65      332.19     23.97 o 
 -10   7  10      284.61      357.99     23.92 o 
  -9   7  10      409.38      423.25     25.23 o 
  -8   7  10    11443.45    10332.62    277.25 o 
  -7   7  10       11.23       63.21     15.74 o 
  -6   7  10      527.90      483.70     25.23 o 
  -5   7  10      824.67      730.70     32.87 o 
  -4   7  10    16774.63    16167.68    423.94 o 
  -3   7  10        1.43      -12.28     12.28 o 
  -2   7  10     4777.79     4798.02    138.09 o 
  -1   7  10      373.59      311.95     20.26 o 
   0   7  10     6518.29     6663.36    188.24 o 
   1   7  10      127.20      221.56     93.86 o 
   2   7  10     7816.59     8239.03    160.95 o 
   3   7  10      406.93      347.71     23.84 o 
   4   7  10      439.28      459.50     89.34 o 
   5   7  10      584.98      566.84     26.37 o 
   6   7  10     5251.42     5065.67    177.98 o 
   7   7  10      111.48      226.16    119.55 o 
   8   7  10      649.45      482.76     32.23 o 
 -10   8  10       82.31      108.09     21.85 o 
  -9   8  10     5913.98     5596.70    161.22 o 
  -8   8  10       21.91       95.51     18.31 o 
  -7   8  10     4495.38     4338.12    129.00 o 
  -6   8  10      323.39      225.53     20.07 o 
  -5   8  10     2503.40     2242.69     74.26 o 
  -4   8  10       76.38       62.33     16.06 o 
  -3   8  10    11012.56    11323.94    305.10 o 
  -2   8  10      641.52      530.55     27.51 o 
  -1   8  10      172.74       98.92     17.97 o 
   0   8  10      398.10      356.78     25.23 o 
   1   8  10     8171.94     8285.41    230.84 o 
   2   8  10       65.26      104.49     42.98 o 
   3   8  10      969.44      761.27    121.55 o 
   4   8  10      124.64      104.51     75.44 o 
   5   8  10     4233.69     4162.37     91.25 o 
   6   8  10        5.17      154.85     25.23 o 
  -8   9  10     5697.21     5471.36    159.74 o 
  -7   9  10       23.19       77.65     21.65 o 
  -6   9  10       31.71       37.19     18.29 o 
  -5   9  10       31.79      107.40     18.49 o 
  -4   9  10     5513.97     4894.69    144.49 o 
  -3   9  10       39.56       14.41     17.03 o 
  -2   9  10     2550.16     2307.41     78.44 o 
  -1   9  10      145.54      170.27     22.93 o 
   0   9  10     2006.83     1690.02     62.28 o 
   1   9  10       19.95       44.85     20.46 o 
   2   9  10     7018.68     7007.42    200.72 o 
   3   9  10      107.19      179.46     98.70 o 
   4   9  10       35.55       96.65     31.97 o 
  -3  10  10     4760.71     4019.47    123.37 o 
  -2  10  10       15.32       89.06     22.66 o 
  -1  10  10       14.46       13.07     18.68 o 
 -15   0  11       30.72      144.82     27.41 o 
 -13   0  11    13450.73    13106.78    357.00 o 
  -9   0  11    28978.85    29503.85    717.54 o 
  -7   0  11     3858.61     3964.02     80.32 o 
  -5   0  11    10468.10    10440.54    257.06 o 
  -3   0  11    17137.14    18730.90    574.52 o 
  -1   0  11      883.36      909.07     78.71 o 
   1   0  11    18888.58    19274.79    497.86 o 
   3   0  11     2047.06     2103.85     69.74 o 
   5   0  11     8341.80     8528.90    234.23 o 
   7   0  11     5312.97     5671.26    165.28 o 
   9   0  11      581.27      596.81     35.19 o 
  11   0  11     4441.76     4314.59    134.91 o 
 -16   1  11     1773.69     1810.09     53.30 o 
 -15   1  11        7.16      178.23     19.87 o 
 -14   1  11     3738.86     3821.76    224.03 o 
 -13   1  11      550.78      514.34     31.19 o 
 -12   1  11     8576.27     9047.49    254.42 o 
 -11   1  11        6.78       83.68     59.73 o 
 -10   1  11      933.98      985.79     29.48 o 
  -9   1  11      170.88      201.41     15.16 o 
  -8   1  11    23048.61    23459.16    350.22 o 
  -7   1  11      712.87      679.24     56.44 o 
  -6   1  11      223.64      294.64     68.80 o 
  -5   1  11     1302.90     1417.05     25.72 o 
  -4   1  11    23421.08    23734.64    303.72 o 
  -3   1  11      798.13      796.76     29.52 o 
  -2   1  11     3565.82     3717.46    207.28 o 
  -1   1  11      224.45      341.67     19.48 o 
   0   1  11     5174.10     4941.51    111.31 o 
   1   1  11      586.48      571.39     19.59 o 
   2   1  11    10398.87    10475.55    197.53 o 
   3   1  11     3482.52     3549.88     75.67 o 
   4   1  11     1256.54     1158.20     46.66 o 
   5   1  11     2682.93     2616.39    121.13 o 
   6   1  11    10771.82    10695.64    205.08 o 
   7   1  11     1379.77     1429.57     40.17 o 
   8   1  11      869.89      793.89     41.25 o 
   9   1  11      786.96      785.05     62.13 o 
  10   1  11     5608.73     5780.05    253.01 o 
  11   1  11      321.70      265.03     19.48 o 
 -16   2  11      344.47      508.04     41.74 o 
 -15   2  11      453.92      533.69     29.10 o 
 -14   2  11        4.26      119.31     18.27 o 
 -13   2  11     3966.30     4363.65    197.69 o 
 -12   2  11      282.76      260.74     52.76 o 
 -11   2  11      538.32      513.98     30.48 o 
 -10   2  11      493.60      518.82     19.24 o 
  -9   2  11     7967.84     7929.41    153.77 o 
  -8   2  11        2.96       43.98     19.40 o 
  -7   2  11     8876.13     9063.99    241.81 o 
  -6   2  11      843.25      809.84     70.37 o 
  -5   2  11     3133.08     3053.37     51.19 o 
  -4   2  11     4596.96     4817.38     76.97 o 
  -3   2  11    21332.36    20894.06    377.52 o 
  -2   2  11      427.34      453.97     19.99 o 
  -1   2  11        0.83      100.78     23.67 o 
   0   2  11     3149.23     3385.88     70.19 o 
   1   2  11    15344.32    15675.09    288.69 o 
   2   2  11     1961.73     1941.05     46.07 o 
   3   2  11     8963.77     9529.53    182.38 o 
   4   2  11     5766.54     5500.68    111.56 o 
   5   2  11    10906.39    11266.32    241.97 o 
   6   2  11       26.78      122.02     13.82 o 
   7   2  11     8378.58     8574.56    169.15 o 
   8   2  11     2511.54     2338.11     96.81 o 
   9   2  11     1725.36     1705.53     80.30 o 
  10   2  11      111.28       83.35     68.29 o 
  11   2  11     3289.37     3432.89     79.47 o 
 -15   3  11     1331.59     1406.84     65.14 o 
 -14   3  11     2280.78     2429.22     90.67 o 
 -13   3  11        3.13       83.15     58.25 o 
 -12   3  11     2957.26     3037.68    106.81 o 
 -11   3  11     2920.72     2871.97     85.58 o 
 -10   3  11       64.85       71.86     13.12 o 
  -9   3  11     1298.70     1109.54     38.60 o 
  -8   3  11     9231.37     8967.00    237.49 o 
  -7   3  11     3179.52     3003.66     86.69 o 
  -6   3  11     2908.66     2782.73     81.77 o 
  -5   3  11     5587.51     5883.79    157.25 o 
  -4   3  11     5681.52     5875.35    111.69 o 
  -3   3  11      784.56      939.77     32.97 o 
  -2   3  11     8734.84     8963.38    355.12 o 
  -1   3  11     6880.20     7056.11    147.43 o 
   0   3  11     4287.42     4347.94     87.79 o 
   1   3  11       26.64       80.32      9.82 o 
   2   3  11    19216.63    20933.25    383.92 o 
   3   3  11     3434.47     3742.43     79.70 o 
   4   3  11      709.01      794.77     59.41 o 
   5   3  11      558.25      506.48     71.75 o 
   6   3  11    11882.64    12360.44    235.47 o 
   7   3  11      111.04      166.68     17.74 o 
   8   3  11      691.16      731.25     55.59 o 
   9   3  11     2567.31     2525.59     62.65 o 
  10   3  11     5121.95     4842.49    243.37 o 
 -15   4  11      580.70      652.34     46.24 o 
 -14   4  11     2334.27     2572.10     86.26 o 
 -13   4  11     3910.62     4003.21    116.84 o 
 -12   4  11     2561.35     2570.03     80.09 o 
 -11   4  11      185.70      260.45     18.71 o 
 -10   4  11     5619.05     5106.31    142.47 o 
  -9   4  11     5692.89     5268.72    146.55 o 
  -8   4  11     1259.69     1197.00     41.76 o 
  -7   4  11     2220.85     2056.28     64.28 o 
  -6   4  11     8077.63     7878.22    211.22 o 
  -5   4  11     1612.10     1465.55     48.44 o 
  -4   4  11      264.03      231.61     15.72 o 
  -3   4  11    10951.07    11647.45    385.36 o 
  -2   4  11     9365.07     9531.43    178.90 o 
  -1   4  11      168.93      235.93     12.99 o 
   0   4  11     1974.92     2100.86     54.76 o 
   1   4  11    10208.99    11303.24    213.01 o 
   2   4  11      923.79      996.85     29.62 o 
   3   4  11     4224.17     4370.53     91.51 o 
   4   4  11     2976.44     2878.52     91.61 o 
   5   4  11     4198.33     4351.91    140.49 o 
   6   4  11        7.40       80.51     36.11 o 
   7   4  11     5112.59     4935.20    184.21 o 
   8   4  11     1908.09     1788.96     48.41 o 
   9   4  11      403.92      395.55     22.84 o 
  10   4  11      945.27      899.37     66.54 o 
 -14   5  11     1752.73     1805.70     63.66 o 
 -13   5  11        9.03       75.99     14.63 o 
 -12   5  11     2951.12     3044.49     94.01 o 
 -11   5  11     6740.81     6196.82    172.86 o 
 -10   5  11      513.06      483.16     24.69 o 
  -9   5  11     1159.49     1115.53     41.74 o 
  -8   5  11     5486.71     5052.61    142.44 o 
  -7   5  11     6895.53     6585.50    180.65 o 
  -6   5  11       10.78       22.27     10.95 o 
  -5   5  11     7001.11     6430.83    176.69 o 
  -4   5  11     7178.68     6830.36    187.32 o 
  -3   5  11     1622.43     1465.33     50.56 o 
  -2   5  11      799.36      798.24    153.07 o 
  -1   5  11    11128.10    11751.47    220.24 o 
   0   5  11     1697.97     1794.28     60.30 o 
   1   5  11      850.00      875.28     36.64 o 
   2   5  11     2599.23     2831.47     64.51 o 
   3   5  11     4973.34     4951.88    102.88 o 
   4   5  11        1.94       13.36     12.03 o 
   5   5  11     1612.63     1462.08     41.34 o 
   6   5  11     1553.48     1637.41     69.96 o 
   7   5  11      803.38      731.43     43.56 o 
   8   5  11      236.94      243.38     28.86 o 
   9   5  11     3175.36     2726.92    184.90 o 
 -13   6  11     1776.26     1811.93     63.96 o 
 -12   6  11     2033.27     2064.17     69.86 o 
 -11   6  11      390.05      456.76     26.79 o 
 -10   6  11     4728.88     4506.02    131.59 o 
  -9   6  11     2215.79     2073.31     68.08 o 
  -8   6  11      450.46      393.13     22.74 o 
  -7   6  11      376.46      367.43     21.48 o 
  -6   6  11     6270.14     5908.53    164.83 o 
  -5   6  11     2850.51     2500.71     77.52 o 
  -4   6  11     1897.26     1701.66     57.41 o 
  -3   6  11     2786.60     2575.82     80.22 o 
  -2   6  11     7963.39     7925.91    217.74 o 
  -1   6  11      339.16      370.66     74.79 o 
   0   6  11     8375.37     8791.23    169.37 o 
   1   6  11     1609.61     1613.59    132.42 o 
   2   6  11      955.12      943.77     49.66 o 
   3   6  11      387.46      392.76     20.61 o 
   4   6  11     8014.15     8261.39    163.55 o 
   5   6  11      215.17      314.46    104.74 o 
   6   6  11       43.65       48.57     14.59 o 
   7   6  11      591.92      581.32     77.59 o 
   8   6  11     3019.05     2779.42     67.65 o 
 -12   7  11      509.40      392.21     26.84 o 
 -11   7  11     2607.14     2485.10     81.28 o 
 -10   7  11      103.22       87.33     18.02 o 
  -9   7  11     2233.31     1859.00     63.63 o 
  -8   7  11      611.89      549.56     28.57 o 
  -7   7  11     1979.92     1557.34     54.57 o 
  -6   7  11       21.04       27.90     12.88 o 
  -5   7  11     8415.74     8055.04    220.73 o 
  -4   7  11      329.42      257.75     19.70 o 
  -3   7  11      357.26      358.13     22.98 o 
  -2   7  11      209.97      159.74     17.67 o 
  -1   7  11    12354.07    11410.81    306.98 o 
   0   7  11       60.79      107.75     18.76 o 
   1   7  11      929.02      820.20    160.78 o 
   2   7  11      293.10      279.62     91.97 o 
   3   7  11     7924.27     8217.33    162.84 o 
   4   7  11       57.17      164.19     73.12 o 
   5   7  11     3696.64     3580.16     82.06 o 
   6   7  11      266.25      241.53     20.23 o 
   7   7  11      857.54      699.65     53.19 o 
 -10   8  11     4478.85     3851.31    117.78 o 
  -9   8  11       34.57       56.67     17.52 o 
  -8   8  11        5.67       -8.82      8.82 o 
  -7   8  11      125.86      103.08     17.18 o 
  -6   8  11     5600.32     4925.19    143.98 o 
  -5   8  11      197.23      198.66     19.50 o 
  -4   8  11     3199.96     2661.96     85.63 o 
  -3   8  11      242.87      212.65     21.43 o 
  -2   8  11     5788.16     5528.08    160.38 o 
  -1   8  11      250.27      169.95     24.24 o 
   0   8  11     6581.77     6173.57    177.83 o 
   1   8  11      420.83      317.36     25.33 o 
   2   8  11     1336.81     1269.45    205.18 o 
   3   8  11      312.71      282.61     66.23 o 
   4   8  11     9035.30     9171.09    285.85 o 
   5   8  11      139.07      120.38     18.60 o 
  -7   9  11     4107.83     3612.26    111.48 o 
  -6   9  11      247.96      228.49     22.12 o 
  -5   9  11     5163.62     4485.55    134.24 o 
  -4   9  11      247.17      191.03     24.17 o 
  -3   9  11      851.51      625.15     33.19 o 
  -2   9  11       77.93       32.65     21.01 o 
  -1   9  11     6849.40     6198.43    178.72 o 
   0   9  11       51.61       74.14     24.32 o 
   1   9  11      558.84      411.64     29.80 o 
   2   9  11       84.35      123.17     26.54 o 
 -16   0  12     2652.52     3156.34    111.95 o 
 -14   0  12      759.16      917.03     51.16 o 
 -12   0  12     1094.70     1008.59     50.34 o 
 -10   0  12     8522.63     8121.07    230.42 o 
  -8   0  12      270.38      190.48     46.77 o 
  -6   0  12    17392.38    18265.19    334.66 o 
  -4   0  12     8606.51     8392.59    262.89 o 
  -2   0  12    26307.68    27351.18    924.50 o 
   0   0  12     8540.38     8528.92    228.94 o 
   2   0  12     9807.79     9333.37    252.04 o 
   4   0  12    15280.11    15806.80    417.17 o 
   6   0  12      272.16      359.20     28.02 o 
   8   0  12    10140.26    10311.42    283.97 o 
  10   0  12      389.26      296.77     28.02 o 
 -16   1  12      190.11      312.39     58.35 o 
 -15   1  12     5190.97     5680.93    123.95 o 
 -14   1  12     1383.63     1500.44    154.66 o 
 -13   1  12        9.68      127.67     43.51 o 
 -12   1  12      776.20      736.71     30.03 o 
 -11   1  12     8650.99     8784.22    175.63 o 
 -10   1  12     1337.23     1212.63     27.73 o 
  -9   1  12     3430.28     3431.99     73.03 o 
  -8   1  12       14.73      112.72     50.53 o 
  -7   1  12     7604.38     7859.66    106.62 o 
  -6   1  12     2573.61     2416.30     67.94 o 
  -5   1  12    11655.05    12595.12    190.33 o 
  -4   1  12       32.02       96.93     32.25 o 
  -3   1  12     6195.75     6670.27    153.36 o 
  -2   1  12       80.83      124.71     18.01 o 
  -1   1  12    15038.49    16363.17    251.76 o 
   0   1  12       42.29       27.04     20.21 o 
   1   1  12       51.81       65.38      9.30 o 
   2   1  12      116.12      190.25     13.10 o 
   3   1  12    12294.29    12639.66    249.02 o 
   4   1  12      168.67      226.97     28.15 o 
   5   1  12     1277.67     1254.65     39.69 o 
   6   1  12        3.30      106.74     37.65 o 
   7   1  12     1853.06     2024.50     74.48 o 
   8   1  12      101.45      206.87    126.03 o 
   9   1  12     5227.70     5369.23    113.37 o 
  10   1  12      110.10      206.17     18.38 o 
 -15   2  12      121.90      244.42     52.84 o 
 -14   2  12     1821.37     1942.52     55.98 o 
 -13   2  12     1463.98     1480.67    275.48 o 
 -12   2  12     4270.07     4361.01    112.68 o 
 -11   2  12       62.14      116.74     34.74 o 
 -10   2  12     8495.96     8289.14    158.40 o 
  -9   2  12     1531.98     1583.31     76.50 o 
  -8   2  12     2537.42     2523.01     75.73 o 
  -7   2  12       11.58       58.69     41.13 o 
  -6   2  12    15458.49    16237.38    243.14 o 
  -5   2  12     1285.69     1423.77     27.87 o 
  -4   2  12     1516.40     1530.22     84.04 o 
  -3   2  12     2201.63     2148.33     64.57 o 
  -2   2  12    23422.73    24083.39    435.95 o 
  -1   2  12       15.60      102.34     33.34 o 
   0   2  12     9870.96    10070.93    214.57 o 
   1   2  12     2062.20     2079.37    139.37 o 
   2   2  12     5354.82     5536.47    167.01 o 
   3   2  12      785.26      762.59     25.85 o 
   4   2  12     7714.75     7600.93    157.97 o 
   5   2  12      709.82      761.79     98.54 o 
   6   2  12       12.70      151.53     15.24 o 
   7   2  12       76.62      141.16     32.30 o 
   8   2  12     3483.30     3390.31     78.07 o 
   9   2  12     1261.20     1035.63     35.13 o 
  10   2  12      998.84      984.06     34.85 o 
 -15   3  12     5610.91     6122.14    187.82 o 
 -14   3  12      599.25      799.18     47.35 o 
 -13   3  12       16.91       96.68     13.20 o 
 -12   3  12     1425.77     1428.68     46.32 o 
 -11   3  12     9217.27     8632.45    230.52 o 
 -10   3  12        9.32       89.90     13.76 o 
  -9   3  12      896.74      761.74     29.93 o 
  -8   3  12     4691.34     4600.89    128.53 o 
  -7   3  12     7333.38     7057.09    189.97 o 
  -6   3  12        0.52       43.72     11.27 o 
  -5   3  12     6380.59     6595.41    179.22 o 
  -4   3  12     7610.25     7867.43    148.01 o 
  -3   3  12     3269.26     3503.74     71.30 o 
  -2   3  12      387.77      423.71     35.04 o 
  -1   3  12    10041.42    10684.23    200.37 o 
   0   3  12     1399.52     1331.44     47.60 o 
   1   3  12       11.54       58.00     20.28 o 
   2   3  12     3532.56     3887.81     82.82 o 
   3   3  12     7903.38     8277.76    161.77 o 
   4   3  12       48.04       75.82     78.28 o 
   5   3  12     1712.97     1623.37    146.09 o 
   6   3  12     2375.46     2236.45     56.37 o 
   7   3  12     2020.46     1908.98     50.70 o 
   8   3  12       47.44       48.40     46.73 o 
   9   3  12     4746.24     4673.99    102.32 o 
  10   3  12     1155.85     1111.70     38.27 o 
 -14   4  12      469.74      519.03     23.63 o 
 -13   4  12     1117.49     1189.69     45.84 o 
 -12   4  12     1701.28     1844.97     61.73 o 
 -11   4  12      581.24      553.98     26.84 o 
 -10   4  12     5278.34     5151.63    145.26 o 
  -9   4  12     2769.84     2649.56     80.66 o 
  -8   4  12      404.56      401.33     21.13 o 
  -7   4  12     4788.20     4397.58    123.91 o 
  -6   4  12    11896.15    10854.40    286.57 o 
  -5   4  12      432.10      387.17     19.40 o 
  -3   4  12     8300.15     8660.00    314.50 o 
  -2   4  12     8814.03     9036.93    171.09 o 
  -1   4  12       14.59       59.77     57.00 o 
   0   4  12     5836.62     6198.82    122.88 o 
   1   4  12     9383.39     9801.17    255.94 o 
   2   4  12     1271.36     1248.05     43.65 o 
   3   4  12     1501.50     1548.81     66.07 o 
   4   4  12     8999.71     9528.24    185.53 o 
   5   4  12     6591.56     6398.18    245.26 o 
   6   4  12        1.48       29.57     43.82 o 
   7   4  12     2299.72     2150.13     55.38 o 
   8   4  12     4965.59     4944.16    106.79 o 
   9   4  12     1020.62      955.37     44.33 o 
 -14   5  12     1632.87     1720.79     61.51 o 
 -13   5  12       54.43      113.46     17.99 o 
 -12   5  12     1888.33     1953.97     65.96 o 
 -11   5  12     1440.87     1473.78     52.93 o 
 -10   5  12     2085.88     2044.12     66.80 o 
  -9   5  12     1759.58     1547.18     53.73 o 
  -8   5  12     6640.89     6327.80    174.62 o 
  -7   5  12     1338.20     1251.44     44.90 o 
  -6   5  12      138.66      135.05     14.26 o 
  -5   5  12     6706.96     6561.16    181.54 o 
  -4   5  12     5940.69     5332.80    149.93 o 
  -3   5  12       85.93       99.62     13.99 o 
  -2   5  12     3519.14     3737.98    115.20 o 
  -1   5  12     6368.33     6444.25    212.42 o 
   0   5  12     3072.23     3049.23    108.40 o 
   1   5  12      300.64      340.02     17.73 o 
   2   5  12     7460.87     7850.48    154.71 o 
   3   5  12     8276.58     8207.62    315.93 o 
   4   5  12      737.61      723.76     48.34 o 
   5   5  12     2147.71     2055.01     52.83 o 
   6   5  12     4857.86     4511.98    116.42 o 
   7   5  12     1726.12     1684.63     81.22 o 
   8   5  12      506.42      428.75     53.89 o 
 -13   6  12     3590.78     3561.23    110.02 o 
 -12   6  12      272.16      342.19     26.22 o 
 -11   6  12      261.80      219.30     19.33 o 
 -10   6  12     1850.94     1666.05     58.37 o 
  -9   6  12     7323.67     6389.14    178.70 o 
  -8   6  12       26.19       72.93     14.26 o 
  -7   6  12     2415.68     2181.53     70.90 o 
  -6   6  12     2750.99     2472.37     78.04 o 
  -5   6  12     3516.45     3506.91    104.90 o 
  -4   6  12     2040.10     1758.45     59.73 o 
  -3   6  12     8118.20     7883.16    217.15 o 
  -1   6  12      225.69      181.04     18.86 o 
   0   6  12     2193.05     2381.42     67.85 o 
   1   6  12     6713.84     6912.90    138.05 o 
   2   6  12     1406.12     1449.32     84.94 o 
   3   6  12     1330.44     1316.15     38.64 o 
   4   6  12     2893.53     2791.23     66.76 o 
   5   6  12     3621.47     3369.05    204.81 o 
   6   6  12       91.57      101.86     55.06 o 
   7   6  12     3066.29     2891.57     70.36 o 
 -11   7  12      581.25      562.24     31.93 o 
  -9   7  12      356.99      346.30     23.97 o 
  -8   7  12     9620.61     8480.04    232.72 o 
  -7   7  12      415.69      369.92     23.11 o 
  -6   7  12       19.95      107.23     16.66 o 
  -5   7  12      709.21      656.04     30.92 o 
  -4   7  12     9913.62    10003.57    271.47 o 
  -3   7  12       99.83       76.98     17.32 o 
  -2   7  12     1195.09      924.47     38.85 o 
  -1   7  12      623.87      595.65     31.83 o 
   0   7  12     2372.85     2186.37     74.56 o 
   1   7  12        7.25       51.40     13.76 o 
   2   7  12     5354.37     5453.96    129.74 o 
   3   7  12      761.62      848.35    126.22 o 
   4   7  12      165.93      239.21     29.10 o 
   5   7  12      193.44      319.71     97.16 o 
   6   7  12     3394.73     3234.87     95.67 o 
  -9   8  12     5444.54     4859.26    142.57 o 
  -8   8  12      178.44      219.74     22.44 o 
  -7   8  12     2108.59     1789.73     63.66 o 
  -6   8  12      139.00      121.51     17.79 o 
  -5   8  12     1863.10     1716.78     61.51 o 
  -4   8  12      178.06      125.27     21.01 o 
  -3   8  12     8012.21     7656.74    213.96 o 
  -2   8  12      107.38       40.68     17.77 o 
  -1   8  12        2.50      -14.83     14.83 o 
   0   8  12       85.09        0.86     18.02 o 
   1   8  12     6500.60     7036.29    202.72 o 
   2   8  12       40.74       41.10     21.67 o 
   3   8  12     1521.60     1477.01    125.31 o 
   4   8  12      119.62       57.22     67.91 o 
  -6   9  12       90.19      142.99     22.51 o 
  -5   9  12      425.38      364.58     26.86 o 
  -4   9  12     6176.44     5802.12    169.92 o 
  -3   9  12       22.76       67.93     21.55 o 
  -2   9  12     2387.39     1870.59     67.42 o 
  -1   9  12       63.73       53.50     23.72 o 
   0   9  12     2836.31     2498.71     85.38 o 
 -15   0  13     2410.25     2463.25     92.33 o 
 -13   0  13    10505.64    12774.17    354.55 o 
 -11   0  13      813.76      864.67     45.69 o 
  -9   0  13    19544.27    19619.73    519.01 o 
  -7   0  13      111.41      132.88      9.82 o 
  -5   0  13     6157.07     6482.16    303.32 o 
  -3   0  13     2670.44     2862.20     61.55 o 
  -1   0  13       13.05       27.33     11.00 o 
   1   0  13      878.33      927.51     39.61 o 
   3   0  13     5660.89     5187.07    150.67 o 
   5   0  13      390.92      463.19     29.58 o 
   7   0  13     8356.01     8794.63    246.63 o 
   9   0  13      294.42      256.74     26.64 o 
 -15   1  13        5.78      263.63     24.04 o 
 -14   1  13     3998.88     4122.25     95.84 o 
 -13   1  13      156.75      196.06     88.29 o 
 -12   1  13     5262.13     5697.88    214.12 o 
 -11   1  13      179.36      237.28     19.11 o 
 -10   1  13     3534.31     3536.07    161.49 o 
  -9   1  13     2271.22     2215.92     57.62 o 
  -8   1  13    12379.33    12825.06    206.25 o 
  -7   1  13       36.85       55.49     29.20 o 
  -6   1  13     1260.73     1327.97     47.84 o 
  -5   1  13     4959.88     5090.66     71.89 o 
  -4   1  13    15687.25    17242.21    223.95 o 
  -3   1  13     1204.37     1267.78     28.28 o 
  -2   1  13      157.76      229.95     31.00 o 
  -1   1  13     2533.96     2720.55     88.03 o 
   0   1  13     6438.90     6629.51    205.04 o 
   1   1  13       12.52       76.69     42.98 o 
   2   1  13     5717.32     6089.57    223.12 o 
   3   1  13     4053.93     4090.33     87.29 o 
   4   1  13     1304.55     1258.34     36.57 o 
   5   1  13      298.09      340.46     61.37 o 
   6   1  13     4618.96     4854.74    103.63 o 
   7   1  13     1335.17     1370.11     40.75 o 
   8   1  13      963.21      948.18    141.45 o 
   9   1  13      203.37      361.61    145.87 o 
 -15   2  13      343.57      490.27     47.24 o 
 -14   2  13      109.34      236.36     62.79 o 
 -13   2  13     5100.93     5456.23    390.40 o 
 -12   2  13       22.59       79.85     16.17 o 
 -11   2  13      553.88      606.62     19.43 o 
 -10   2  13      299.58      340.41     20.70 o 
  -9   2  13    12998.58    12858.60    413.65 o 
  -8   2  13      519.22      466.13     15.69 o 
  -7   2  13     4832.91     4822.74    255.78 o 
  -6   2  13     1070.15      956.85    101.83 o 
  -5   2  13     7018.06     6983.47    109.73 o 
  -4   2  13     5149.99     5557.07    107.67 o 
  -3   2  13    15633.21    16917.44    309.71 o 
  -2   2  13      847.72      810.53     35.10 o 
  -1   2  13      423.78      580.06     56.39 o 
   0   2  13     2349.69     2533.00     56.97 o 
   1   2  13    21226.64    21937.26    402.24 o 
   2   2  13     1504.34     1347.97    111.70 o 
   3   2  13     1984.21     1873.55    175.04 o 
   4   2  13     3923.32     3834.96     92.36 o 
   5   2  13    10865.44    11317.02    234.04 o 
   6   2  13      166.69      161.08     16.45 o 
   7   2  13     4821.20     4828.04    104.02 o 
   8   2  13     1325.39     1279.90     39.87 o 
   9   2  13     1391.09     1336.34     41.10 o 
 -15   3  13      428.61      511.72     40.13 o 
 -14   3  13     2020.20     2019.26     81.58 o 
 -13   3  13       15.25       67.76     24.27 o 
 -12   3  13     2915.57     2685.78    116.48 o 
 -11   3  13     1295.02     1435.33     81.97 o 
 -10   3  13     1094.57     1045.02     37.71 o 
  -9   3  13      715.68      704.16     29.33 o 
  -8   3  13     9035.24     8350.15    223.08 o 
  -7   3  13      910.43      811.71     30.92 o 
  -6   3  13     1254.79     1075.91     37.96 o 
  -5   3  13     4364.89     4166.96    118.50 o 
  -4   3  13    15378.13    16353.85    493.91 o 
  -3   3  13      843.96      941.68     71.73 o 
  -2   3  13     5560.56     5899.29    197.79 o 
  -1   3  13     3776.85     3890.66     81.06 o 
   0   3  13    11401.49    11644.65    230.54 o 
   1   3  13      128.21      171.57     58.70 o 
   2   3  13    13975.09    14753.08    276.28 o 
   3   3  13     2044.47     2092.41     72.93 o 
   4   3  13     5251.53     5209.16    148.02 o 
   5   3  13      131.71      223.20    104.25 o 
   6   3  13    10586.02    11072.27    214.94 o 
   7   3  13       70.37      153.13     32.42 o 
   8   3  13       30.44      151.53    102.15 o 
   9   3  13      582.12      680.43     70.99 o 
 -14   4  13      113.55      152.11     29.48 o 
 -13   4  13     3919.82     3782.06    255.01 o 
 -12   4  13     1916.29     2064.09     67.71 o 
 -11   4  13      140.06      161.84     17.52 o 
 -10   4  13     2104.99     1875.56     61.90 o 
  -9   4  13     7068.14     6240.54    171.60 o 
  -8   4  13     1627.31     1537.32     51.90 o 
  -7   4  13     1855.75     1766.92     58.07 o 
  -6   4  13     3021.58     3173.14     94.38 o 
  -5   4  13     3012.49     3071.10     92.03 o 
  -4   4  13        5.65       48.93     12.16 o 
  -3   4  13    10873.22    11425.49    228.43 o 
  -2   4  13     2293.63     2539.35    122.64 o 
  -1   4  13       22.46       62.94     10.28 o 
   0   4  13      963.04     1046.22    130.70 o 
   1   4  13    12822.66    13334.83    251.19 o 
   2   4  13       42.07       81.73     20.75 o 
   3   4  13     1093.08     1201.43     36.25 o 
   4   4  13     1189.72     1206.34     37.77 o 
   5   4  13     5959.85     5710.19    119.47 o 
   6   4  13      366.72      376.98     62.02 o 
   7   4  13     2266.45     2270.08     58.74 o 
   8   4  13     1558.01     1453.29     44.17 o 
 -13   5  13      194.55      274.93     23.18 o 
 -12   5  13     1292.99     1344.66     50.19 o 
 -11   5  13     4011.00     3869.02    114.32 o 
 -10   5  13      924.42      808.60     34.15 o 
  -9   5  13      402.85      310.24     20.29 o 
  -8   5  13     2299.23     1994.60     65.29 o 
  -7   5  13     4120.90     3522.41    103.87 o 
  -6   5  13      399.51      370.81     22.19 o 
  -5   5  13     3800.63     3633.83    107.38 o 
  -4   5  13     4852.39     4749.80    136.88 o 
  -3   5  13     3342.81     3103.48     94.70 o 
  -2   5  13      362.58      284.49     22.96 o 
  -1   5  13     4704.36     4757.66    132.20 o 
   0   5  13     3176.86     3215.20     71.38 o 
   1   5  13       64.00       78.85     17.52 o 
   2   5  13     3969.47     4011.93     91.20 o 
   3   5  13     2211.75     2430.88    173.04 o 
   4   5  13      226.29      279.88     40.11 o 
   5   5  13      815.08      775.23     38.82 o 
   6   5  13     2346.39     2318.52     59.29 o 
   7   5  13      410.12      556.64     80.85 o 
 -12   6  13     1873.00     1796.28     63.12 o 
 -11   6  13        0.50       -5.31     15.27 o 
 -10   6  13     5102.33     5126.05    148.15 o 
  -9   6  13     2621.95     2381.18     77.03 o 
  -8   6  13      545.24      477.25     26.00 o 
  -7   6  13      534.13      377.43     22.93 o 
  -6   6  13     7313.96     6401.67    178.57 o 
  -5   6  13     3334.84     2824.87     87.83 o 
  -4   6  13      330.92      351.76     22.19 o 
  -3   6  13     2682.85     2556.94     82.59 o 
  -2   6  13     8444.72     8138.12    226.14 o 
  -1   6  13      690.38      617.64     32.60 o 
   0   6  13     3561.73     3666.81     80.19 o 
   1   6  13     1731.18     1741.37     46.53 o 
   2   6  13     1634.37     1705.29     62.75 o 
   3   6  13      213.47      262.28     59.52 o 
   4   6  13     5750.12     6165.92    137.66 o 
   5   6  13      217.93      163.44     18.56 o 
   6   6  13        1.56       88.03     21.31 o 
 -10   7  13      185.12      225.18     20.39 o 
  -9   7  13     1692.15     1504.11     55.75 o 
  -8   7  13      621.68      514.17     27.48 o 
  -7   7  13     3501.70     3135.70     97.76 o 
  -6   7  13        3.08        8.23     15.12 o 
  -5   7  13     8085.43     7235.37    201.61 o 
  -4   7  13     1031.34      909.15     39.52 o 
  -3   7  13     1116.25      911.57     40.01 o 
  -2   7  13      208.20       76.44     15.69 o 
  -1   7  13     9891.83    10184.05    280.46 o 
   0   7  13      518.93      388.93     27.04 o 
   1   7  13      103.20       42.65     22.24 o 
   2   7  13      726.55      713.05     28.30 o 
   3   7  13     8035.83     8406.49    168.59 o 
   4   7  13       98.28      202.94     62.55 o 
   5   7  13     1490.57     1474.38     45.97 o 
  -8   8  13      232.18      199.11     22.24 o 
  -7   8  13      248.72      306.41     23.38 o 
  -6   8  13     6711.30     6575.67    187.37 o 
  -5   8  13        2.83       97.81     21.25 o 
  -4   8  13      924.41      743.53     35.14 o 
  -3   8  13      385.90      344.20     26.71 o 
  -2   8  13     5864.94     5612.35    164.34 o 
  -1   8  13      112.13       98.75     21.45 o 
   0   8  13     3363.58     2623.98     88.82 o 
   1   8  13      456.64      273.57     29.28 o 
   2   8  13     1690.58     1167.45     52.04 o 
 -14   0  14     2251.21     2315.02     89.36 o 
 -12   0  14     5994.64     5871.21    177.11 o 
 -10   0  14    15360.88    15613.67    421.77 o 
  -8   0  14     4558.39     4720.64    139.19 o 
  -6   0  14    30453.98    32261.00    584.12 o 
  -4   0  14       42.67      160.26     59.89 o 
  -2   0  14    12324.65    13264.00    349.04 o 
   0   0  14     7202.33     7483.95    206.75 o 
   2   0  14     1558.60     1392.06     53.95 o 
   4   0  14    10978.96    10740.45    293.44 o 
   6   0  14        2.00      156.13     24.24 o 
   8   0  14     5074.26     4996.63    153.09 o 
 -15   1  14     3589.09     3747.88     90.33 o 
 -14   1  14      133.46      209.37     34.54 o 
 -13   1  14        4.38      -45.95     76.97 o 
 -12   1  14        5.71       10.87     16.77 o 
 -11   1  14     8917.75     8917.86    254.81 o 
 -10   1  14        5.76      100.62     22.67 o 
  -9   1  14     2591.23     2353.08     45.62 o 
  -8   1  14      467.45      504.27     19.38 o 
  -7   1  14     7664.61     7813.11    135.27 o 
  -6   1  14      967.78     1012.56     20.53 o 
  -5   1  14    13600.38    14448.02    189.91 o 
  -4   1  14       48.51      128.65      8.60 o 
  -3   1  14     4477.31     4585.14     78.47 o 
  -2   1  14     5050.00     5219.81    104.01 o 
  -1   1  14    20523.98    22227.19    406.11 o 
   0   1  14        9.08       91.67     88.57 o 
   1   1  14      169.58      213.64     14.94 o 
   2   1  14     2069.83     2101.02     51.82 o 
   3   1  14    17542.92    18608.73    346.14 o 
   4   1  14      819.68      793.69     54.12 o 
   5   1  14     2964.86     2860.41     67.76 o 
   6   1  14      233.41      295.97    114.54 o 
   7   1  14     4844.52     4942.27    114.43 o 
   8   1  14      281.17      386.76    142.33 o 
 -14   2  14      416.66      428.87     54.32 o 
 -13   2  14      800.33      965.90     38.78 o 
 -12   2  14     3804.90     3769.95    125.14 o 
 -11   2  14       84.87      152.87     34.51 o 
 -10   2  14     3289.59     3421.41    132.66 o 
  -9   2  14      225.50      276.00     21.10 o 
  -8   2  14      510.56      451.74     17.06 o 
  -7   2  14      170.22      132.64     46.06 o 
  -6   2  14     5520.24     5739.74    114.70 o 
  -5   2  14      187.33      273.94     31.09 o 
  -4   2  14     2424.14     2383.53     59.74 o 
  -3   2  14      536.11      562.19     48.79 o 
  -2   2  14     9974.39    10274.63    193.64 o 
  -1   2  14      196.31      208.53     13.25 o 
   0   2  14     7742.37     7982.42    155.16 o 
   1   2  14      496.44      402.37     31.42 o 
   2   2  14     2016.19     2046.18     78.88 o 
   3   2  14     2173.43     2141.43     53.34 o 
   4   2  14     9332.54    10019.59    195.31 o 
   5   2  14       31.39      100.39     58.93 o 
   6   2  14      480.91      437.29     23.16 o 
   7   2  14     1191.70     1279.23    119.92 o 
   8   2  14     8802.94     8876.56    177.75 o 
 -14   3  14      148.78      360.31     34.75 o 
 -13   3  14      622.60      680.34     45.79 o 
 -12   3  14     2144.65     2090.22     51.94 o 
 -11   3  14     3097.36     3193.09     95.27 o 
 -10   3  14       87.76       79.95     15.15 o 
  -9   3  14       94.71      153.37     16.83 o 
  -8   3  14     5114.11     4970.09    139.33 o 
  -7   3  14     4583.50     4281.50    122.03 o 
  -6   3  14      153.50      127.91     16.58 o 
  -5   3  14     3979.51     3805.88    111.23 o 
  -4   3  14     5827.36     5850.93    203.97 o 
  -3   3  14     2998.39     3276.61     69.26 o 
  -2   3  14      453.36      548.04     20.40 o 
  -1   3  14     6951.60     7325.62    143.11 o 
   0   3  14     2594.09     2560.34     58.78 o 
   1   3  14      963.03      987.27     30.70 o 
   2   3  14     2237.98     2256.74    112.12 o 
   3   3  14     7051.28     7184.58    144.19 o 
   4   3  14     1307.32     1093.74     43.23 o 
   5   3  14     3835.29     3854.64    121.34 o 
   6   3  14      934.67      914.35     86.74 o 
   7   3  14     2050.00     1967.14    152.82 o 
   8   3  14        0.92      -18.86     60.99 o 
 -13   4  14     2593.59     2608.15     95.34 o 
 -12   4  14     2093.08     2043.80     67.14 o 
 -11   4  14      389.77      400.81     25.26 o 
 -10   4  14     4045.67     3648.88    108.04 o 
  -9   4  14     5870.96     5329.27    149.96 o 
  -8   4  14     1110.59      947.18     36.23 o 
  -7   4  14     2390.35     2271.65     71.84 o 
  -6   4  14     9221.97     8774.47    237.22 o 
  -5   4  14     2587.74     2294.44     72.95 o 
  -4   4  14      187.50      179.46     18.78 o 
  -3   4  14     7121.78     6713.86    187.74 o 
  -2   4  14     6961.75     7028.55    206.78 o 
  -1   4  14      851.20      764.88     84.10 o 
   0   4  14     4078.72     4307.78    161.06 o 
   1   4  14     5586.82     5796.82    123.58 o 
   2   4  14     1966.52     1803.43     47.25 o 
   3   4  14       65.44      143.17     22.46 o 
   4   4  14     4891.68     5342.21    113.32 o 
   5   4  14     1931.66     1978.38     94.41 o 
   6   4  14       22.81       26.81     31.36 o 
   7   4  14      590.40      477.83    167.30 o 
 -12   5  14     2179.70     2028.80     69.10 o 
 -11   5  14     3750.00     3463.59    105.28 o 
 -10   5  14     1407.38     1250.85     46.51 o 
  -9   5  14      650.32      610.70     29.04 o 
  -8   5  14     5936.41     5569.55    157.30 o 
  -7   5  14     5087.46     4621.47    132.61 o 
  -6   5  14      138.31       71.52     14.85 o 
  -5   5  14     4788.36     4569.33    132.78 o 
  -4   5  14     7913.83     7977.24    220.21 o 
  -3   5  14     3982.19     3462.68    106.07 o 
  -2   5  14     1579.54     1599.05     60.18 o 
  -1   5  14     4872.74     5022.69    103.76 o 
   0   5  14     4422.79     4706.50     99.36 o 
   1   5  14     1808.86     1672.82     67.95 o 
   2   5  14     4033.32     4378.18    121.82 o 
   3   5  14     5045.90     5210.14    169.02 o 
   4   5  14     2035.70     2306.02     79.85 o 
   5   5  14      100.91      232.72     67.97 o 
   6   5  14     3418.62     3630.59    140.96 o 
 -11   6  14        1.07      -14.19     14.19 o 
 -10   6  14     2795.99     2589.51     83.78 o 
  -9   6  14     4632.11     4130.73    122.65 o 
  -8   6  14       11.27       53.97     16.31 o 
  -7   6  14      581.84      445.94     26.12 o 
  -6   6  14     6984.34     6654.90    186.26 o 
  -5   6  14     1625.36     1411.46     51.08 o 
  -4   6  14      615.37      519.80     28.57 o 
  -2   6  14     5794.04     5153.34    150.75 o 
  -1   6  14        4.07      -17.50     17.50 o 
   0   6  14      672.86      643.76     38.01 o 
   1   6  14     5376.10     6085.06    186.07 o 
   2   6  14     3288.01     3019.89     71.61 o 
   3   6  14      975.27      911.51    179.40 o 
   4   6  14     1155.16     1419.66    146.72 o 
   5   6  14     4420.27     4544.86    101.87 o 
  -9   7  14       58.33      176.13     22.81 o 
  -8   7  14     2743.12     2527.08     82.94 o 
  -7   7  14     1249.61      995.30     42.04 o 
  -6   7  14      138.06      114.15     19.82 o 
  -5   7  14      398.89      280.36     23.70 o 
  -4   7  14     3465.88     3442.36    106.81 o 
  -3   7  14      310.71      213.29     23.16 o 
  -2   7  14      743.08      597.57     33.86 o 
  -1   7  14      920.24      803.70     41.02 o 
   0   7  14     1468.63     1387.46     56.59 o 
   1   7  14       64.52      -22.46     22.46 o 
   2   7  14     4460.71     4759.31    103.58 o 
   3   7  14     1031.70     1056.83    131.80 o 
  -7   8  14     1269.17      965.35     43.10 o 
  -6   8  14       98.59      143.16     21.72 o 
  -5   8  14     1377.55     1168.36     48.63 o 
  -4   8  14       31.52       38.45     20.24 o 
  -3   8  14     5178.75     4926.20    147.53 o 
  -2   8  14       11.69       45.79     23.03 o 
  -1   8  14       13.19      -16.24     16.24 o 
   0   8  14      402.41      200.67     29.21 o 
 -13   0  15     8441.47     9029.92    261.56 o 
 -11   0  15       73.05      100.26     24.59 o 
  -9   0  15    15076.41    15721.34    424.51 o 
  -7   0  15     4749.80     5227.10    106.29 o 
  -5   0  15     8340.06     9032.41    173.92 o 
  -3   0  15    25599.99    27023.24    693.39 o 
  -1   0  15      644.10      736.09     35.78 o 
   1   0  15    32546.92    35679.02    915.40 o 
   3   0  15      595.50      705.82     37.76 o 
   5   0  15     8286.74     8479.52    239.49 o 
   7   0  15     2505.07     2687.81     94.75 o 
 -14   1  15     5100.50     5032.93    170.84 o 
 -13   1  15       78.24       76.60     16.79 o 
 -12   1  15     1635.92     1655.39     50.96 o 
 -11   1  15      420.15      470.38     26.48 o 
 -10   1  15     3449.42     3357.11    113.53 o 
  -9   1  15       21.12      121.90     46.32 o 
  -8   1  15     6437.49     6870.01    112.52 o 
  -7   1  15     1720.10     1706.96     35.60 o 
  -6   1  15      536.71      595.49     30.97 o 
  -5   1  15      198.73      221.91     32.19 o 
  -4   1  15    16137.32    17519.24    228.74 o 
  -3   1  15      919.95      822.07     25.12 o 
  -2   1  15     7442.05     7978.66    154.24 o 
  -1   1  15        5.72       41.28     26.63 o 
   0   1  15    11192.45    11815.59    223.95 o 
   1   1  15       28.28       -8.09     11.96 o 
   2   1  15    16385.27    17233.06    322.10 o 
   3   1  15      152.97      244.00     46.09 o 
   4   1  15     3071.76     2941.74     69.37 o 
   5   1  15      761.22      739.48     48.14 o 
   6   1  15    11048.27    11694.70    372.10 o 
   7   1  15       72.81      173.03     24.84 o 
 -14   2  15      874.49      846.32    127.88 o 
 -13   2  15     6393.91     6807.54    145.87 o 
 -12   2  15      517.79      671.73     56.81 o 
 -11   2  15      330.48      350.27     24.48 o 
 -10   2  15     4698.06     4693.50    157.31 o 
  -9   2  15    12593.44    13077.87    343.50 o 
  -8   2  15     1119.94     1038.53     36.11 o 
  -7   2  15     7239.66     7449.53    130.07 o 
  -6   2  15     7554.65     7800.66    211.83 o 
  -5   2  15     7625.01     7757.36    227.73 o 
  -4   2  15      125.48      152.67     36.84 o 
  -3   2  15    10970.64    11836.03    222.14 o 
  -2   2  15     1683.67     1862.65     45.52 o 
  -1   2  15     1198.31     1130.91     77.14 o 
   0   2  15       90.30      104.85     13.25 o 
   1   2  15     8258.57     8795.39    178.49 o 
   2   2  15     1300.36     1203.28     49.87 o 
   3   2  15       45.97       65.59     32.00 o 
   4   2  15      294.04      230.04     52.96 o 
   5   2  15     4510.77     4411.54    223.12 o 
   6   2  15       22.50      125.66    131.05 o 
   7   2  15     2151.35     2196.15     58.71 o 
 -13   3  15        3.38       10.87     24.91 o 
 -12   3  15     2802.86     2840.86    101.89 o 
 -11   3  15     2985.95     2938.99     67.58 o 
 -10   3  15     2383.43     2291.48    145.92 o 
  -9   3  15      578.85      544.24     25.33 o 
  -8   3  15     8243.76     7727.00    210.30 o 
  -7   3  15     1596.68     1337.17     47.28 o 
  -6   3  15      346.66      283.53     20.98 o 
  -5   3  15     3269.22     3250.02     98.43 o 
  -4   3  15    13179.10    13296.77    352.67 o 
  -3   3  15      386.59      497.08     19.48 o 
  -2   3  15     1009.17     1051.17     39.17 o 
  -1   3  15     3169.85     3055.82     68.19 o 
   0   3  15     7691.11     8114.75    159.04 o 
   1   3  15        0.45      151.35     70.63 o 
   2   3  15     5192.86     5661.03    117.60 o 
   3   3  15     2723.56     2664.32    112.48 o 
   4   3  15     2468.49     2469.87     85.33 o 
   5   3  15      446.26      521.12     25.52 o 
   6   3  15     3739.65     3867.96    122.85 o 
   7   3  15     1128.94     1111.17     56.17 o 
 -13   4  15     3802.67     4154.40    139.21 o 
 -12   4  15     1023.42      960.32     31.60 o 
 -11   4  15       69.22       64.94     14.90 o 
 -10   4  15     2543.09     2425.56     76.49 o 
  -9   4  15     6413.85     6110.01    170.24 o 
  -8   4  15      418.20      390.14     22.83 o 
  -7   4  15     1140.39      917.13     36.20 o 
  -6   4  15     5121.02     4373.73    126.95 o 
  -5   4  15     3787.92     3594.54    107.67 o 
  -4   4  15        1.38        0.82     13.96 o 
  -3   4  15     5653.53     5840.62    168.02 o 
  -2   4  15     5778.10     5892.15    118.75 o 
  -1   4  15      571.11      518.91     21.96 o 
   0   4  15     1400.93     1384.48     43.89 o 
   1   4  15     5954.82     6149.41    126.05 o 
   2   4  15      985.99     1018.07     33.46 o 
   3   4  15      142.69      142.99     28.93 o 
   4   4  15     2792.73     2678.52    183.18 o 
   5   4  15     2234.04     2227.67     80.74 o 
   6   4  15        3.66       34.07     16.17 o 
 -12   5  15     1181.45     1185.78     46.46 o 
 -11   5  15     1920.58     1872.17     64.67 o 
 -10   5  15      570.03      550.00     28.02 o 
  -9   5  15      194.93      168.61     20.81 o 
  -8   5  15     2659.09     2233.57     72.75 o 
  -6   5  15       26.20       35.81     14.83 o 
  -5   5  15     1883.56     1523.75     53.55 o 
  -4   5  15     5699.51     5271.26    152.60 o 
  -3   5  15     1105.74     1066.62     44.09 o 
  -2   5  15      224.65      294.13     25.06 o 
  -1   5  15     4444.14     4550.77    139.70 o 
   0   5  15     2685.19     2643.66    155.49 o 
   1   5  15      451.31      526.29     35.10 o 
   2   5  15     2264.06     2521.60    113.54 o 
   3   5  15     5417.56     5743.76    235.59 o 
   4   5  15      225.37      187.67     95.98 o 
   5   5  15     1124.87      974.08     57.37 o 
 -10   6  15     3433.73     3263.20    101.62 o 
  -9   6  15     1037.88      909.52     39.27 o 
  -8   6  15      742.44      743.23     33.76 o 
  -7   6  15      468.72      382.95     24.64 o 
  -6   6  15     4547.30     4837.02    141.78 o 
  -5   6  15      750.17      615.61     32.27 o 
  -4   6  15       31.73       10.16     13.99 o 
  -2   6  15     4732.83     4694.13    141.28 o 
  -1   6  15       27.45      -18.71     18.71 o 
   0   6  15     1957.63     1669.88     66.85 o 
   1   6  15     1943.66     2262.65     59.41 o 
   2   6  15     2112.95     2283.87    130.52 o 
   3   6  15      752.80      790.46    177.52 o 
   4   6  15     2745.37     2671.47     68.03 o 
  -8   7  15      440.49      360.04     25.43 o 
  -7   7  15     3466.05     3329.72    104.68 o 
  -6   7  15       88.63      130.41     21.03 o 
  -5   7  15     5495.81     5255.05    154.97 o 
  -4   7  15     1096.82      843.91     39.22 o 
  -3   7  15     2339.70     1967.19     69.79 o 
  -2   7  15      336.15      183.79     27.78 o 
  -1   7  15     5979.52     6147.94    180.67 o 
   0   7  15      815.65      805.60     41.59 o 
   1   7  15      241.24      252.81     31.21 o 
 -14   0  16     1427.90     1428.21     66.87 o 
 -12   0  16     2209.90     2264.46     87.73 o 
 -10   0  16     9834.22    10526.62    295.51 o 
  -8   0  16     1526.61     1426.71     62.40 o 
  -6   0  16    18413.81    20490.73    377.23 o 
  -4   0  16       92.27      207.98     19.45 o 
  -2   0  16    17524.43    18536.75    484.17 o 
   0   0  16     3808.53     4120.23    125.27 o 
   2   0  16    11321.98    10942.45    299.64 o 
   4   0  16     5368.33     5138.53    155.66 o 
   6   0  16     1134.58     1145.38     54.34 o 
 -13   1  16      438.66      409.07     26.00 o 
 -12   1  16        1.03       47.51     23.06 o 
 -11   1  16     9989.28    10302.25    206.58 o 
 -10   1  16      479.22      448.84     26.33 o 
  -9   1  16      462.36      400.87     74.03 o 
  -8   1  16      339.68      273.22     51.29 o 
  -7   1  16    13582.67    14181.72    409.88 o 
  -6   1  16      825.35      854.80     57.77 o 
  -5   1  16     7545.76     7935.43    109.45 o 
  -4   1  16       12.51       81.71     10.98 o 
  -3   1  16     9295.90     9337.67    178.45 o 
  -2   1  16      494.49      519.83     26.54 o 
  -1   1  16    10000.10    10484.90    200.65 o 
   0   1  16       12.78      103.54     92.05 o 
   1   1  16      134.07      194.62     61.93 o 
   2   1  16      453.43      485.76     61.76 o 
   3   1  16     7798.91     8061.86    161.58 o 
   4   1  16       89.75      106.50     56.20 o 
   5   1  16     1032.82     1204.80     57.46 o 
   6   1  16      479.91      473.86     77.46 o 
 -13   2  16      723.54      797.52     35.39 o 
 -12   2  16     4528.65     4468.09    180.03 o 
 -11   2  16      250.75      268.74     49.17 o 
 -10   2  16     6189.38     6508.54    150.78 o 
  -9   2  16      966.57      926.48     35.19 o 
  -8   2  16     1322.78     1265.90     55.67 o 
  -7   2  16      226.05      222.65     29.27 o 
  -6   2  16    13378.42    13616.25    209.94 o 
  -5   2  16      445.06      409.73     32.05 o 
  -4   2  16       78.83       77.64     27.43 o 
  -3   2  16      517.89      650.12     94.35 o 
  -2   2  16     8663.99     9105.41    319.72 o 
  -1   2  16        6.19       96.04     13.10 o 
   0   2  16     3407.61     3590.69     79.41 o 
   1   2  16     2259.27     2291.64     56.45 o 
   2   2  16     2180.75     2157.76    119.05 o 
   3   2  16      374.53      355.47     73.30 o 
   4   2  16     4507.44     4648.23    102.02 o 
   5   2  16      627.15      614.52     28.03 o 
   6   2  16       69.27      171.28     56.30 o 
 -13   3  16      225.00      236.33     32.84 o 
 -12   3  16      446.92      473.69     40.73 o 
 -11   3  16     6045.84     5871.65    121.47 o 
 -10   3  16     2201.56     2143.51    112.99 o 
  -9   3  16       11.58       42.38     12.97 o 
  -8   3  16     1185.10     1004.74     38.38 o 
  -7   3  16     4224.21     3889.34    114.07 o 
  -6   3  16      371.69      210.11     19.60 o 
  -5   3  16     1530.53     1529.07     55.26 o 
  -4   3  16     2615.67     2669.77     87.58 o 
  -3   3  16     1276.48     1322.88     65.32 o 
  -2   3  16      181.82      200.53     14.82 o 
  -1   3  16     5885.55     6466.11    130.30 o 
   0   3  16     1590.48     1661.07     98.26 o 
   1   3  16      499.80      594.23     76.10 o 
   2   3  16     1166.16     1173.97     36.98 o 
   3   3  16     6643.15     7108.41    217.38 o 
   4   3  16      452.88      398.14     30.85 o 
   5   3  16     2749.08     2915.19    323.56 o 
 -12   4  16     2694.85     2791.39    147.74 o 
 -11   4  16       12.32       -1.61     14.90 o 
 -10   4  16     2924.28     2744.80     85.68 o 
  -9   4  16     3267.97     3063.25     93.66 o 
  -8   4  16     1000.66      959.86     38.65 o 
  -7   4  16     1570.53     1353.04     49.10 o 
  -6   4  16     3405.68     3095.67     95.04 o 
  -5   4  16     3911.91     3458.97    104.95 o 
  -4   4  16       54.09       53.73     16.01 o 
  -3   4  16     3820.54     3699.79    115.85 o 
  -2   4  16     1910.50     2248.13     79.20 o 
  -1   4  16     1862.58     1838.16     98.17 o 
   0   4  16     2686.38     2660.46     99.22 o 
   1   4  16     4253.46     4567.69    123.65 o 
   2   4  16      805.68      748.02     75.62 o 
   3   4  16      359.69      354.71     57.85 o 
   4   4  16     3873.18     3984.53     90.75 o 
   5   4  16     2023.95     1925.58    131.14 o 
 -11   5  16     2868.38     2584.81     83.23 o 
 -10   5  16     1852.64     1763.27     61.39 o 
  -9   5  16      398.90      328.68     23.48 o 
  -8   5  16     3678.44     3353.52    101.96 o 
  -7   5  16     3981.88     3363.70    103.25 o 
  -6   5  16       75.28       17.74     18.71 o 
  -5   5  16     3778.88     3536.24    108.76 o 
  -4   5  16     6528.90     6425.71    183.12 o 
  -3   5  16     1239.88     1240.42     50.76 o 
  -2   5  16      186.19      148.32     21.40 o 
  -1   5  16     3113.46     3444.41    113.75 o 
   0   5  16     4374.72     4423.66    125.68 o 
   1   5  16       25.06      182.34     17.17 o 
   2   5  16      870.77      808.34     31.33 o 
   3   5  16     2812.82     3203.20     77.04 o 
   4   5  16     1629.21     1688.29     82.60 o 
  -9   6  16     4303.74     4003.76    120.99 o 
  -8   6  16      403.03      379.14     25.95 o 
  -7   6  16     1227.47     1166.21     46.29 o 
  -6   6  16     3840.69     3629.14    112.05 o 
  -5   6  16     2255.05     1764.97     63.88 o 
  -4   6  16      115.84       93.19     21.15 o 
  -3   6  16     4024.41     3972.79    123.56 o 
  -2   6  16     2468.92     2474.17     84.94 o 
  -1   6  16      386.86      375.36     31.21 o 
   0   6  16      190.10      141.11     26.91 o 
   1   6  16     4464.66     4814.50    152.53 o 
   2   6  16     1143.08     1240.80     45.42 o 
  -6   7  16       10.64       76.46     21.01 o 
  -5   7  16      461.00      287.18     26.02 o 
  -4   7  16     4567.37     4370.81    133.67 o 
  -3   7  16      333.58      156.53     23.16 o 
  -2   7  16     1076.17      852.14     43.35 o 
  -1   7  16     1099.37      834.35     43.79 o 
 -13   0  17     2703.46     2367.39     91.93 o 
 -11   0  17        4.62      228.12     31.98 o 
  -9   0  17     2418.20     2615.75     96.18 o 
  -7   0  17     3774.31     4334.17     92.69 o 
  -5   0  17     1361.92     1454.63     54.27 o 
  -3   0  17     8939.74     9206.77    250.96 o 
  -1   0  17      683.39      797.10     38.85 o 
   1   0  17    10809.02    10995.76    301.05 o 
   3   0  17      236.83      236.82     27.51 o 
   5   0  17     5218.36     5750.17    174.40 o 
 -13   1  17        3.73       79.42     53.13 o 
 -12   1  17     1240.80     1172.18     42.47 o 
 -11   1  17     1243.19     1285.85     43.62 o 
 -10   1  17     3091.43     3146.06    160.59 o 
  -9   1  17       13.16      154.06     48.56 o 
  -8   1  17     5787.05     6106.83    102.84 o 
  -7   1  17     1826.43     1719.64     37.50 o 
  -6   1  17      134.73      214.87     31.26 o 
  -5   1  17      171.79      308.26     16.35 o 
  -4   1  17    11076.01    11792.72    222.83 o 
  -3   1  17      230.18      239.66     16.02 o 
  -2   1  17     1131.82     1410.73     38.72 o 
  -1   1  17      166.31      235.78     77.73 o 
   0   1  17     7033.45     7327.94    147.07 o 
   1   1  17      128.16      228.87     18.18 o 
   2   1  17     5511.57     6085.62    164.85 o 
   3   1  17      117.30      238.99    110.34 o 
   4   1  17     1750.92     1597.24     75.35 o 
   5   1  17       52.32      116.80     17.89 o 
 -12   2  17     1121.30     1120.71    183.63 o 
 -11   2  17        2.37      191.81     22.34 o 
 -10   2  17       62.34      121.43     22.57 o 
  -9   2  17     9625.53     9719.27    218.07 o 
  -8   2  17     1493.98     1402.01     76.32 o 
  -7   2  17     1739.13     1495.50     34.32 o 
  -6   2  17      994.05     1001.88     83.08 o 
  -5   2  17     7695.97     7610.33    211.42 o 
  -4   2  17      105.28      159.51     13.72 o 
  -3   2  17     5088.08     5414.70    110.82 o 
  -2   2  17      622.86      706.24     79.71 o 
  -1   2  17      931.17      999.77     91.47 o 
   0   2  17       17.11       60.54     14.62 o 
   1   2  17     7045.92     7389.65    149.28 o 
   2   2  17      449.37      524.13     25.33 o 
   3   2  17       22.94       41.72     15.58 o 
   4   2  17      139.75      225.04     20.10 o 
   5   2  17     3260.08     3603.49     85.16 o 
 -12   3  17     1697.29     1694.27     75.15 o 
 -11   3  17      781.61      775.38     50.09 o 
 -10   3  17     5539.00     5512.56    114.92 o 
  -9   3  17       83.14      189.90     17.56 o 
  -8   3  17     4324.81     4458.97     95.67 o 
  -7   3  17      970.86      743.29     25.66 o 
  -6   3  17      572.77      516.16     86.17 o 
  -5   3  17     1023.84     1083.77     44.75 o 
  -4   3  17     8184.24     8390.02    233.46 o 
  -3   3  17     1172.28     1080.21     48.54 o 
  -2   3  17      202.88      251.28     45.52 o 
  -1   3  17     1562.91     1536.20     42.32 o 
   0   3  17     4113.74     4273.90     93.11 o 
   1   3  17       68.98      149.14    105.89 o 
   2   3  17     1199.96     1182.09     38.15 o 
   3   3  17     1446.91     1488.53    124.76 o 
   4   3  17      863.99      964.24     49.41 o 
 -11   4  17       37.69      137.84     55.03 o 
 -10   4  17     1096.28     1172.91     45.27 o 
  -9   4  17     3541.19     3195.33     97.34 o 
  -8   4  17       29.55        7.02     17.55 o 
  -7   4  17     1246.80     1124.89     43.84 o 
  -6   4  17     2185.16     2198.31     73.25 o 
  -5   4  17     2588.64     2412.22     78.76 o 
  -4   4  17       97.77      -11.42     15.89 o 
  -3   4  17     3092.30     3258.90    106.07 o 
  -2   4  17     2042.45     2500.10     87.61 o 
  -1   4  17      485.97      591.58     76.71 o 
   0   4  17     2290.81     2242.77    143.44 o 
   1   4  17     2976.47     3162.96     74.89 o 
   2   4  17     1633.19     1745.53     49.33 o 
   3   4  17       15.51      120.02     34.68 o 
  -9   5  17      257.48      183.24     22.27 o 
  -8   5  17     1591.49     1559.86     56.32 o 
  -7   5  17     2042.33     1865.53     64.60 o 
  -6   5  17        7.59       33.11     15.82 o 
  -5   5  17     1664.66     1500.94     57.26 o 
  -4   5  17     3194.57     3072.37     97.89 o 
  -3   5  17     1030.67      869.41     42.56 o 
  -1   5  17     4622.62     4994.73    155.05 o 
   0   5  17     2033.11     2276.79     86.42 o 
   1   5  17       43.21      218.90     87.36 o 
   2   5  17     3400.79     3452.17     82.13 o 
  -7   6  17     1156.19      968.24     43.10 o 
  -6   6  17     6229.27     5851.84    169.95 o 
  -5   6  17      464.42      297.64     26.91 o 
  -4   6  17       61.53      -18.21     18.21 o 
  -3   6  17     2301.47     2126.71     77.67 o 
  -2   6  17     5602.19     5294.69    160.36 o 
  -1   6  17       76.33       21.10     23.43 o 
 -12   0  18     5154.96     4772.07    154.63 o 
 -10   0  18     3642.96     3728.93    126.28 o 
  -8   0  18     3483.60     3546.25    119.26 o 
  -6   0  18     7764.59     8854.76    241.44 o 
  -4   0  18      364.95      468.18     30.08 o 
  -2   0  18     5162.90     5537.59    162.39 o 
   0   0  18      830.72      850.56     44.51 o 
   2   0  18     4222.71     4186.16    132.83 o 
   4   0  18     1634.86     1546.51     66.55 o 
 -12   1  18       69.69      160.92     29.21 o 
 -11   1  18     6545.63     6540.11    242.16 o 
 -10   1  18        1.34       91.41     38.65 o 
  -9   1  18       27.45       70.06     18.18 o 
  -8   1  18      110.51      187.37     61.14 o 
  -7   1  18     7255.19     7311.63    120.53 o 
  -6   1  18      124.10      122.38     19.00 o 
  -5   1  18     2617.68     2789.22    151.39 o 
  -4   1  18      237.88      376.16     98.45 o 
  -3   1  18     4035.40     4145.16    101.75 o 
  -2   1  18      142.41      194.63     95.35 o 
  -1   1  18     6762.19     7340.30    147.97 o 
   0   1  18      330.66      290.21     19.63 o 
   1   1  18      272.08      213.16     27.79 o 
   2   1  18      550.41      668.81    209.75 o 
   3   1  18     5419.70     5821.23    202.16 o 
   4   1  18       10.71      -62.14     62.14 o 
 -11   2  18       57.05      128.74     20.50 o 
 -10   2  18     2607.78     2601.54     69.27 o 
  -9   2  18      106.85      152.13     54.92 o 
  -8   2  18      668.67      571.35     64.55 o 
  -7   2  18      303.94      191.56     57.21 o 
  -6   2  18     5790.89     6382.14    180.99 o 
  -5   2  18      570.13      621.62     34.87 o 
  -4   2  18        0.07       49.38     17.00 o 
  -3   2  18      798.42      900.76     30.74 o 
  -2   2  18     6694.29     7443.02    273.67 o 
  -1   2  18      247.70      294.71     78.86 o 
   0   2  18     1707.46     1757.38    100.14 o 
   1   2  18     1813.69     1824.64     53.75 o 
   2   2  18     3666.81     3747.32     86.33 o 
   3   2  18      148.12      132.19     23.76 o 
 -11   3  18     3728.26     3512.27    123.83 o 
 -10   3  18      377.37      503.63     27.81 o 
  -9   3  18      412.86      320.06     98.63 o 
  -8   3  18     1096.95      961.94     42.11 o 
  -7   3  18     3721.60     3541.30     79.89 o 
  -6   3  18      171.95       77.87     18.34 o 
  -5   3  18     3895.22     3751.27    116.35 o 
  -4   3  18     2245.23     2317.35     82.00 o 
  -2   3  18       50.50       91.72     16.53 o 
  -1   3  18     5892.81     6583.93    147.58 o 
   0   3  18     1780.87     1735.03     48.23 o 
   1   3  18        3.05       81.37     16.43 o 
   2   3  18      703.01      847.06    123.25 o 
  -9   4  18     3448.52     3143.97     72.47 o 
  -8   4  18      948.47      826.07     36.33 o 
  -7   4  18      175.62       29.46     15.62 o 
  -6   4  18     3575.90     3297.10    103.08 o 
  -5   4  18     2810.81     2686.90     87.88 o 
  -4   4  18       21.49       26.42     18.88 o 
  -3   4  18     1519.45     1423.59     60.13 o 
  -2   4  18     2794.41     2779.50     97.39 o 
  -1   4  18      658.09      804.12     44.95 o 
   0   4  18     1234.56     1454.87     54.64 o 
   1   4  18     1528.03     1680.83     48.70 o 
  -7   5  18     3179.69     2988.05     94.57 o 
  -6   5  18      275.76      163.37     21.87 o 
  -5   5  18      818.16      672.06     37.09 o 
  -4   5  18     4824.35     4571.13    138.17 o 
  -3   5  18     1323.05     1211.73     53.65 o 
  -2   5  18       93.46      116.69     24.79 o 
  -1   5  18     1600.07     1661.20     71.86 o 
  -9   0  19     3311.23     3335.11    115.36 o 
  -5   0  19     5280.47     5925.51    170.79 o 
  -3   0  19     4983.15     5404.54    159.42 o 
  -1   0  19     2790.84     2617.58     91.44 o 
   1   0  19     7995.13     8528.92    243.86 o 
 -10   1  19     3146.67     3238.75    216.25 o 
  -9   1  19      556.71      595.13     31.83 o 
  -8   1  19     4652.28     5025.43    111.69 o 
  -7   1  19      771.11      936.24     39.94 o 
  -6   1  19      530.10      561.64     33.68 o 
  -5   1  19      306.68      344.62     26.64 o 
  -4   1  19     7089.97     7926.70    230.93 o 
  -3   1  19       31.41      100.49     49.60 o 
  -2   1  19       75.60      -16.25     89.15 o 
  -1   1  19      102.18      266.27    128.42 o 
   0   1  19     5545.88     5914.89    124.71 o 
   1   1  19        1.32      163.57     60.34 o 
   2   1  19     1861.47     1962.16     90.93 o 
 -10   2  19       90.03      105.99     29.95 o 
  -9   2  19     5702.59     5275.59    164.59 o 
  -8   2  19      741.99      542.75    109.61 o 
  -7   2  19      221.71      121.78     20.76 o 
  -6   2  19      438.07      461.88     29.75 o 
  -5   2  19     5669.02     6125.28    178.15 o 
  -4   2  19      132.60      377.76     28.89 o 
  -3   2  19     1546.85     1711.03     46.59 o 
  -2   2  19       64.90      218.96    127.69 o 
  -1   2  19     1217.66     1253.27     63.49 o 
   0   2  19        2.26       86.37     87.30 o 
   1   2  19     3294.93     3427.98    154.00 o 
  -9   3  19        6.22       -8.55     50.24 o 
  -8   3  19     1991.09     1801.22     48.44 o 
  -7   3  19     1253.68     1058.86     44.48 o 
  -6   3  19     2314.33     2095.58     72.19 o 
  -5   3  19      929.01      897.34     43.05 o 
  -4   3  19     3482.76     3565.63    115.43 o 
  -3   3  19      805.90      696.05     41.17 o 
  -2   3  19        5.63       66.82     23.48 o 
  -1   3  19     1787.36     2046.75     54.42 o 
   0   3  19     1099.36     1234.65    138.66 o 
  -7   4  19      186.77       12.46     19.50 o 
  -6   4  19     3823.11     3718.20    115.46 o 
  -5   4  19     2949.16     2912.87     94.97 o 
  -4   4  19      190.79      180.62     25.28 o 
  -2   4  19     5173.06     5287.50    163.40 o 
  -4   0  20      218.40      288.47     29.04 o 
  -2   0  20     2719.84     2976.01    101.52 o 
  -6   1  20       37.43       31.38     18.68 o 
  -5   1  20     1216.89     1348.59     57.23 o 
  -4   1  20      633.80      581.02    117.78 o 
  -3   1  20     2071.51     2193.28    157.64 o 
  -2   1  20        0.07      -21.40     21.40 o 
  -1   1  20     4431.56     4900.20    107.15 o 
  -7   2  20      384.57      259.11     22.83 o 
  -6   2  20     5551.76     6066.61    176.32 o 
  -5   2  20     1086.17     1252.80     55.50 o 
  -4   2  20      114.94      190.46     26.02 o 
  -3   2  20      473.88      487.60     36.13 o 
  -2   2  20     7647.70     8821.77    313.15 o 
                                                 
